# Supplementary material for: 5-Hy­droxy-2-{(E)-[(3-nitro­phen­yl)iminio]meth­yl}phenolate
Source: Acta Crystallogr Sect E Struct Rep Online. 2012 Aug 1;68(Pt 9):o2622. doi: 10.1107/S1600536812033740 (PMC3435650; doi:10.1107/S1600536812033740)
Supplement: Supplementary file 1 [file e-68-o2622-sup1.cif]

##############################################################################
#                                                                            #
# This CIF contains the data in a paper accepted for publication in          #
# Acta Crystallographica Section E. It conforms to the requirements of       #
# Notes for Authors for Acta Crystallographica Section E, and has been       #
# peer reviewed under the auspices of the IUCr Commission on Journals.       #
#                                                                            #
# Full details of the Crystallographic Information File format               #
# are given in the paper "The Crystallographic Information File (CIF):       #
# a New Standard Archive File for Crystallography" by S. R. Hall, F. H.      #
# Allen and I. D. Brown [Acta Cryst. (1991), A47, 655-685].                  #
#                                                                            #
# The current version of the core CIF dictionary is obtainable from          #
# ftp://ftp.iucr.org/pub/cif_core.dic.                                       #
#                                                                            #
# Software is freely available for graphical display of the structure(s)     #
# in this CIF. For information consult the CIF software page                 #
# http://www.iucr.org/resources/cif/software.                                #
#                                                                            #
# This file may be used for bona fide research purposes within the           #
# scientific community so long as proper attribution is given to the journal # 
# article from which it was obtained.                                        #
#                                                                            #
##############################################################################
data_global
_audit_creation_method     ?
_journal_date_recd_electronic     2012-07-23
_journal_date_accepted     2012-07-27
_journal_name_full     'Acta Crystallographica, Section E'
_journal_year     2012
_journal_volume     68
_journal_issue      9
_journal_page_first     o2622
_journal_page_last     o2622
_journal_paper_category     QO
_journal_paper_doi     10.1107/S1600536812033740
_journal_coeditor_code     YK2068
_publ_contact_author
;
Muhammad Nawaz Tahir
University of Sargodha
Department of Physics
Sargodha
Pakistan
;
_publ_contact_author_email     'dmntahir_uos@yahoo.com'
_publ_contact_author_fax     '0092 48 32 22 121'
_publ_contact_author_phone     '0092 48 92 30 914'
_publ_section_title
;
5-Hydroxy-2-{(<i>E</i>)-[(3-nitrophenyl)iminio]methyl}phenolate
;
loop_
    _publ_author_name
    _publ_author_address
    'Shaheen, Muhammad Ashraf '
;
University of Sargodha
Department of Chemistry
Sargodha
Pakistan
;
    'Tahir, M. Nawaz'
;
University of Sargodha
Department of Physics
Sargodha
Pakistan
;
    'Rana Muhammad Irfan'
;
University of Sargodha
Department of Chemistry
Sargodha
Pakistan
;
    'Shahid Iqbal'
;
University of Sargodha
Department of Chemistry
Sargodha
Pakistan
;
    'Saeed Ahmad'
;
University of Engineering and Technology
Department of Chemistry
Lahore 54890
Pakistan
;
data_I
_audit_creation_method     SHELXL-97
_chemical_name_systematic
;
5-Hydroxy-2-{(<i>E</i>)-[(3-nitrophenyl)iminio]methyl}phenolate
;
_chemical_name_common     ?
_chemical_formula_moiety     'C13 H10 N2 O4'
_chemical_formula_sum     'C13 H10 N2 O4'
_chemical_formula_iupac     'C13 H10 N2 O4'
_chemical_formula_weight     258.23
_symmetry_cell_setting     monoclinic
_symmetry_space_group_name_H-M     'C 2/c'
_symmetry_space_group_name_Hall     '-C 2yc'
loop_
    _symmetry_equiv_pos_site_id
    _symmetry_equiv_pos_as_xyz
    1 x,y,z
    2 -x,y,1/2-z
    3 -x,-y,-z
    4 x,-y,1/2+z
    5 1/2+x,1/2+y,z
    6 1/2-x,1/2+y,1/2-z
    7 1/2-x,1/2-y,-z
    8 1/2+x,1/2-y,1/2+z
_cell_length_a     12.8518(9)
_cell_length_b     7.8501(5)
_cell_length_c     24.1316(18)
_cell_angle_alpha     90
_cell_angle_beta     101.593(3)
_cell_angle_gamma     90
_cell_volume     2384.9(3)
_cell_formula_units_Z     8
_cell_measurement_reflns_used     1569
_cell_measurement_theta_min     3.06
_cell_measurement_theta_max     25.25
_cell_measurement_temperature     296(2)
_exptl_crystal_description     prism
_exptl_crystal_colour     'orange'
_exptl_crystal_size_max     0.30
_exptl_crystal_size_mid     0.25
_exptl_crystal_size_min     0.22
_exptl_crystal_density_diffrn     1.438
_exptl_crystal_density_meas     ?
_exptl_crystal_density_method     'not measured'
_exptl_crystal_F_000     1072
_exptl_absorpt_coefficient_mu     0.109
_exptl_absorpt_correction_type     multi-scan
_exptl_absorpt_process_details     '(SADABS; Bruker, 2009)'
_exptl_absorpt_correction_T_min     0.975
_exptl_absorpt_correction_T_max     0.985
_exptl_special_details
;
;
_diffrn_ambient_temperature     296(2)
_diffrn_radiation_type     MoK\a
_diffrn_radiation_wavelength     0.71073
_diffrn_radiation_source     'fine-focus sealed tube'
_diffrn_radiation_monochromator     graphite
_diffrn_measurement_device_type     'Bruker Kappa APEXII CCD area-detector'
_diffrn_measurement_method     \w
_diffrn_detector_area_resol_mean     8.10
_diffrn_reflns_number     5601
_diffrn_reflns_av_R_equivalents     0.0245
_diffrn_reflns_av_sigmaI/netI     0.0301
_diffrn_reflns_theta_min     3.06
_diffrn_reflns_theta_max     25.25
_diffrn_reflns_theta_full     25.25
_diffrn_measured_fraction_theta_max     0.987
_diffrn_measured_fraction_theta_full     0.987
_diffrn_reflns_limit_h_min     -15
_diffrn_reflns_limit_h_max     15
_diffrn_reflns_limit_k_min     -9
_diffrn_reflns_limit_k_max     8
_diffrn_reflns_limit_l_min     -28
_diffrn_reflns_limit_l_max     27
_diffrn_standards_number     0
_diffrn_standards_interval_count     ?
_diffrn_standards_interval_time     ?
_diffrn_standards_decay_%     ?
_refine_special_details
;
Refinement of <i>F</i>^2^ against ALL reflections. The weighted <i>R</i>-factor
<i>wR</i> and goodness of fit <i>S</i> are based on <i>F</i>^2^, conventional
<i>R</i>-factors <i>R</i> are based on <i>F</i>, with <i>F</i> set to zero for
negative <i>F</i>^2^. The threshold expression of <i>F</i>^2^ >
\s(<i>F</i>^2^) is used only for calculating <i>R</i>-factors(gt) <i>etc</i>.
and is not relevant to the choice of reflections for refinement.
<i>R</i>-factors based on <i>F</i>^2^ are statistically about twice as large
as those based on <i>F</i>, and <i>R</i>- factors based on ALL data will be
even larger.
;
_reflns_number_total     2126
_reflns_number_gt     1569
_reflns_threshold_expression     I>2\s(I)
_refine_ls_structure_factor_coef     Fsqd
_refine_ls_matrix_type     full
_refine_ls_R_factor_all     0.0577
_refine_ls_R_factor_gt     0.0384
_refine_ls_wR_factor_gt     0.0922
_refine_ls_wR_factor_ref     0.1046
_refine_ls_goodness_of_fit_ref     1.021
_refine_ls_restrained_S_all     1.021
_refine_ls_number_reflns     2126
_refine_ls_number_parameters     173
_refine_ls_number_restraints     0
_refine_ls_hydrogen_treatment     constr
_refine_ls_weighting_scheme     calc
_refine_ls_weighting_details
         'calc w=1/[\s^2^(Fo^2^)+(0.0478P)^2^+0.8634P] where P=(Fo^2^+2Fc^2^)/3'
_atom_sites_solution_hydrogens     geom
_atom_sites_solution_primary     direct
_atom_sites_solution_secondary     difmap
_refine_ls_shift/su_max     0.000
_refine_ls_shift/su_mean     0.000
_refine_diff_density_max     0.131
_refine_diff_density_min     -0.151
loop_
    _atom_type_symbol
    _atom_type_description
    _atom_type_scat_dispersion_real
    _atom_type_scat_dispersion_imag
    _atom_type_scat_source
    'C' 'C' 0.0033 0.0016
                         'International Tables Vol C Tables 4.2.6.8 and 6.1.1.4'
    'H' 'H' 0.0000 0.0000
                         'International Tables Vol C Tables 4.2.6.8 and 6.1.1.4'
    'N' 'N' 0.0061 0.0033
                         'International Tables Vol C Tables 4.2.6.8 and 6.1.1.4'
    'O' 'O' 0.0106 0.0060
                         'International Tables Vol C Tables 4.2.6.8 and 6.1.1.4'
_computing_data_collection     'APEX2 (Bruker, 2009)'
_computing_cell_refinement     'SAINT (Bruker, 2009)'
_computing_data_reduction     'SAINT (Bruker, 2009)'
_computing_structure_solution     'SHELXS97 (Sheldrick, 2008)'
_computing_structure_refinement     'SHELXL97 (Sheldrick, 2008)'
_computing_molecular_graphics
                  'ORTEP-3 for Windows (Farrugia, 1997) and PLATON (Spek, 2009)'
_computing_publication_material
;
WinGX (Farrugia, 1999) and PLATON (Spek, 2009)
;
loop_
    _atom_site_type_symbol
    _atom_site_label
    _atom_site_fract_x
    _atom_site_fract_y
    _atom_site_fract_z
    _atom_site_U_iso_or_equiv
    _atom_site_thermal_displace_type
    _atom_site_calc_flag
    _atom_site_refinement_flags
    _atom_site_occupancy
    _atom_site_disorder_assembly
    _atom_site_disorder_group
    O O1 0.15456(11) -0.19142(18) 0.02818(6) 0.0662(5) Uani . . 1.000 . -16
    O O2 0.20746(12) 0.03661(18) -0.00681(6) 0.0724(6) Uani . . 1.000 . -16
    O O3 0.62612(10) 0.43187(15) 0.22353(5) 0.0534(4) Uani . . 1.000 . -16
    O O4 0.76284(11) 0.95669(16) 0.17361(5) 0.0575(5) Uani . . 1.000 . -16
    N N1 0.21457(12) -0.0694(2) 0.03061(7) 0.0496(6) Uani . . 1.000 . -16
    N N2 0.49661(11) 0.26941(19) 0.14644(6) 0.0474(5) Uani . . 1.000 . -16
    C C1 0.43511(13) 0.1203(2) 0.13474(7) 0.0410(6) Uani . . 1.000 . -16
    C C2 0.35653(14) 0.1006(2) 0.08681(7) 0.0421(6) Uani . . 1.000 . -16
    C C3 0.29944(13) -0.0494(2) 0.08125(7) 0.0414(6) Uani . . 1.000 . -16
    C C4 0.31558(15) -0.1781(2) 0.12040(8) 0.0481(6) Uani . . 1.000 . -16
    C C5 0.39528(16) -0.1569(3) 0.16724(8) 0.0530(7) Uani . . 1.000 . -16
    C C6 0.45478(14) -0.0106(3) 0.17409(7) 0.0487(6) Uani . . 1.000 . -16
    C C7 0.50024(13) 0.4025(2) 0.11385(7) 0.0447(6) Uani . . 1.000 . -16
    C C8 0.56478(13) 0.5432(2) 0.13102(7) 0.0405(6) Uani . . 1.000 . -16
    C C9 0.62972(13) 0.5521(2) 0.18714(7) 0.0403(6) Uani . . 1.000 . -16
    C C10 0.69554(13) 0.6942(2) 0.20049(7) 0.0406(6) Uani . . 1.000 . -16
    C C11 0.69865(13) 0.8209(2) 0.16195(7) 0.0416(6) Uani . . 1.000 . -16
    C C12 0.63360(14) 0.8146(2) 0.10705(7) 0.0461(6) Uani . . 1.000 . -16
    C C13 0.56882(14) 0.6792(2) 0.09292(7) 0.0459(6) Uani . . 1.000 . -16
    H H2 0.34268 0.18528 0.05936 0.0505 Uiso . . 1.000 . -16
    H H2A 0.53731 0.27396 0.17938 0.0569 Uiso . . 1.000 . -16
    H H4 0.27414 -0.27611 0.11547 0.0578 Uiso . . 1.000 . -16
    H H4A 0.79725 0.94912 0.20604 0.0862 Uiso . . 1.000 . -16
    H H5 0.40893 -0.24223 0.19446 0.0636 Uiso . . 1.000 . -16
    H H6 0.50928 0.00111 0.20566 0.0584 Uiso . . 1.000 . -16
    H H7 0.45787 0.40280 0.07774 0.0536 Uiso . . 1.000 . -16
    H H10 0.73819 0.70276 0.23640 0.0487 Uiso . . 1.000 . -16
    H H12 0.63551 0.90201 0.08126 0.0553 Uiso . . 1.000 . -16
    H H13 0.52555 0.67518 0.05708 0.0551 Uiso . . 1.000 . -16
loop_
    _atom_site_aniso_label
    _atom_site_aniso_U_11
    _atom_site_aniso_U_22
    _atom_site_aniso_U_33
    _atom_site_aniso_U_12
    _atom_site_aniso_U_13
    _atom_site_aniso_U_23
    O1 0.0630(9) 0.0603(9) 0.0709(10) -0.0201(8) 0.0033(7) -0.0121(7)
    O2 0.0882(12) 0.0606(9) 0.0540(9) -0.0102(8) -0.0198(8) 0.0103(8)
    O3 0.0592(8) 0.0484(7) 0.0437(8) -0.0070(6) -0.0110(6) 0.0081(6)
    O4 0.0692(9) 0.0485(8) 0.0460(8) -0.0139(7) -0.0092(6) 0.0048(6)
    N1 0.0527(10) 0.0446(9) 0.0478(10) -0.0009(8) 0.0010(7) -0.0077(8)
    N2 0.0451(9) 0.0506(9) 0.0399(9) -0.0003(8) -0.0072(6) -0.0014(7)
    C1 0.0396(10) 0.0429(10) 0.0386(10) 0.0018(8) 0.0037(7) -0.0030(8)
    C2 0.0469(10) 0.0370(10) 0.0389(10) 0.0026(8) 0.0002(8) 0.0031(7)
    C3 0.0418(10) 0.0400(10) 0.0401(10) 0.0022(8) 0.0031(8) -0.0036(8)
    C4 0.0514(11) 0.0426(10) 0.0510(11) 0.0008(9) 0.0117(9) 0.0057(9)
    C5 0.0567(12) 0.0538(12) 0.0484(12) 0.0081(10) 0.0103(9) 0.0167(9)
    C6 0.0469(11) 0.0619(12) 0.0347(10) 0.0056(10) 0.0023(8) 0.0053(9)
    C7 0.0391(10) 0.0532(11) 0.0374(10) 0.0041(9) -0.0025(8) -0.0024(9)
    C8 0.0368(9) 0.0432(10) 0.0378(10) 0.0029(8) -0.0016(7) -0.0044(8)
    C9 0.0391(10) 0.0399(10) 0.0385(10) 0.0062(8) -0.0002(7) 0.0001(8)
    C10 0.0414(10) 0.0429(10) 0.0318(9) 0.0022(8) -0.0059(7) -0.0033(8)
    C11 0.0429(10) 0.0391(10) 0.0403(10) 0.0018(8) 0.0024(8) -0.0024(8)
    C12 0.0514(11) 0.0479(11) 0.0356(10) 0.0027(9) 0.0007(8) 0.0050(8)
    C13 0.0462(11) 0.0528(11) 0.0337(10) 0.0048(9) -0.0040(8) 0.0004(8)
_geom_special_details
;
Bond distances, angles <i>etc</i>. have been calculated using the rounded
fractional coordinates. All su's are estimated from the variances of the
(full) variance-covariance matrix. The cell e.s.d.'s are taken into account in
the estimation of distances, angles and torsion angles
;
loop_
    _geom_bond_atom_site_label_1
    _geom_bond_atom_site_label_2
    _geom_bond_site_symmetry_1
    _geom_bond_site_symmetry_2
    _geom_bond_distance
    _geom_bond_publ_flag
    O1 N1 . . 1.224(2) no
    O2 N1 . . 1.218(2) no
    O3 C9 . . 1.296(2) no
    O4 C11 . . 1.343(2) no
    O4 H4A . . 0.8200 no
    N1 C3 . . 1.474(2) no
    N2 C7 . . 1.314(2) no
    N2 C1 . . 1.409(2) no
    N2 H2A . . 0.8600 no
    C1 C6 . . 1.388(3) no
    C1 C2 . . 1.383(2) no
    C2 C3 . . 1.380(2) no
    C3 C4 . . 1.370(2) no
    C4 C5 . . 1.375(3) no
    C5 C6 . . 1.371(3) no
    C7 C8 . . 1.393(2) no
    C8 C13 . . 1.417(2) no
    C8 C9 . . 1.443(2) no
    C9 C10 . . 1.398(2) no
    C10 C11 . . 1.368(2) no
    C11 C12 . . 1.418(2) no
    C12 C13 . . 1.351(2) no
    C2 H2 . . 0.9300 no
    C4 H4 . . 0.9300 no
    C5 H5 . . 0.9300 no
    C6 H6 . . 0.9300 no
    C7 H7 . . 0.9300 no
    C10 H10 . . 0.9300 no
    C12 H12 . . 0.9300 no
    C13 H13 . . 0.9300 no
loop_
    _geom_angle_atom_site_label_1
    _geom_angle_atom_site_label_2
    _geom_angle_atom_site_label_3
    _geom_angle_site_symmetry_1
    _geom_angle_site_symmetry_2
    _geom_angle_site_symmetry_3
    _geom_angle
    _geom_angle_publ_flag
    C11 O4 H4A . . . 109.00 no
    O1 N1 O2 . . . 123.14(17) no
    O1 N1 C3 . . . 118.52(15) no
    O2 N1 C3 . . . 118.35(15) no
    C1 N2 C7 . . . 128.80(15) no
    C7 N2 H2A . . . 116.00 no
    C1 N2 H2A . . . 116.00 no
    N2 C1 C2 . . . 123.13(15) no
    N2 C1 C6 . . . 117.42(15) no
    C2 C1 C6 . . . 119.45(16) no
    C1 C2 C3 . . . 117.49(15) no
    N1 C3 C2 . . . 117.52(14) no
    N1 C3 C4 . . . 118.52(15) no
    C2 C3 C4 . . . 123.95(16) no
    C3 C4 C5 . . . 117.53(17) no
    C4 C5 C6 . . . 120.39(19) no
    C1 C6 C5 . . . 121.15(16) no
    N2 C7 C8 . . . 122.88(15) no
    C7 C8 C13 . . . 120.11(15) no
    C7 C8 C9 . . . 121.00(15) no
    C9 C8 C13 . . . 118.88(15) no
    O3 C9 C8 . . . 120.53(14) no
    O3 C9 C10 . . . 121.82(15) no
    C8 C9 C10 . . . 117.65(14) no
    C9 C10 C11 . . . 121.51(15) no
    O4 C11 C12 . . . 116.45(14) no
    O4 C11 C10 . . . 122.38(15) no
    C10 C11 C12 . . . 121.17(15) no
    C11 C12 C13 . . . 118.74(15) no
    C8 C13 C12 . . . 122.02(16) no
    C1 C2 H2 . . . 121.00 no
    C3 C2 H2 . . . 121.00 no
    C3 C4 H4 . . . 121.00 no
    C5 C4 H4 . . . 121.00 no
    C4 C5 H5 . . . 120.00 no
    C6 C5 H5 . . . 120.00 no
    C1 C6 H6 . . . 119.00 no
    C5 C6 H6 . . . 119.00 no
    N2 C7 H7 . . . 119.00 no
    C8 C7 H7 . . . 119.00 no
    C9 C10 H10 . . . 119.00 no
    C11 C10 H10 . . . 119.00 no
    C11 C12 H12 . . . 121.00 no
    C13 C12 H12 . . . 121.00 no
    C8 C13 H13 . . . 119.00 no
    C12 C13 H13 . . . 119.00 no
loop_
    _geom_torsion_atom_site_label_1
    _geom_torsion_atom_site_label_2
    _geom_torsion_atom_site_label_3
    _geom_torsion_atom_site_label_4
    _geom_torsion_site_symmetry_1
    _geom_torsion_site_symmetry_2
    _geom_torsion_site_symmetry_3
    _geom_torsion_site_symmetry_4
    _geom_torsion
    _geom_torsion_publ_flag
    O1 N1 C3 C2 . . . . -171.10(16) no
    O1 N1 C3 C4 . . . . 7.6(2) no
    O2 N1 C3 C2 . . . . 8.8(2) no
    O2 N1 C3 C4 . . . . -172.56(17) no
    C7 N2 C1 C2 . . . . -8.0(3) no
    C7 N2 C1 C6 . . . . 172.80(17) no
    C1 N2 C7 C8 . . . . 179.59(16) no
    N2 C1 C2 C3 . . . . -177.80(16) no
    C6 C1 C2 C3 . . . . 1.4(3) no
    N2 C1 C6 C5 . . . . 177.00(17) no
    C2 C1 C6 C5 . . . . -2.2(3) no
    C1 C2 C3 N1 . . . . 179.08(15) no
    C1 C2 C3 C4 . . . . 0.5(3) no
    N1 C3 C4 C5 . . . . 179.88(17) no
    C2 C3 C4 C5 . . . . -1.6(3) no
    C3 C4 C5 C6 . . . . 0.7(3) no
    C4 C5 C6 C1 . . . . 1.1(3) no
    N2 C7 C8 C9 . . . . -1.9(3) no
    N2 C7 C8 C13 . . . . 177.02(16) no
    C7 C8 C9 O3 . . . . -2.7(3) no
    C7 C8 C9 C10 . . . . 177.49(16) no
    C13 C8 C9 O3 . . . . 178.36(16) no
    C13 C8 C9 C10 . . . . -1.5(2) no
    C7 C8 C13 C12 . . . . -177.19(17) no
    C9 C8 C13 C12 . . . . 1.8(3) no
    O3 C9 C10 C11 . . . . -179.76(16) no
    C8 C9 C10 C11 . . . . 0.1(2) no
    C9 C10 C11 O4 . . . . -178.67(16) no
    C9 C10 C11 C12 . . . . 1.1(3) no
    O4 C11 C12 C13 . . . . 178.96(16) no
    C10 C11 C12 C13 . . . . -0.9(3) no
    C11 C12 C13 C8 . . . . -0.6(3) no
loop_
    _geom_hbond_atom_site_label_D
    _geom_hbond_atom_site_label_H
    _geom_hbond_atom_site_label_A
    _geom_hbond_site_symmetry_A
    _geom_hbond_distance_DH
    _geom_hbond_distance_HA
    _geom_hbond_distance_DA
    _geom_hbond_angle_DHA
    _geom_hbond_publ_flag
    N2 H2A O3 . 0.86 1.87 2.5716(19) 138 yes
    O4 H4A O3 6_655 0.82 1.79 2.6100(17) 179 yes
    C2 H2 O2 7_555 0.93 2.54 3.446(2) 164 yes
    C4 H4 O4 5_435 0.93 2.54 3.268(2) 135 yes
    C7 H7 O2 7_555 0.93 2.49 3.355(2) 154 yes
    C10 H10 O3 6_655 0.93 2.56 3.226(2) 129 yes
_iucr_refine_instructions_details
;
TITL U7 in C2/c
CELL 0.71073 12.8518 7.8501 24.1316 90.000 101.593 90.000
ZERR 8.00 0.0009 0.0005 0.0018 0.000 0.003 0.000
LATT 7
SYMM -x, y, -z+1/2
SFAC C  H  N  O
UNIT 104  80  16  32
OMIT -3 50.5
L.S. 40
ACTA
BOND $H
HTAB
CONF
LIST 4
FMAP 2
PLAN 8
TEMP 23.000
MPLA 10 C1 C2 C3 C4 C5 C6 N2 N1 O1 O2
MPLA 9 C7 C8 C9 C10 C11 C12 C13 O3 O4
WGHT    0.047800    0.863400
FVAR       0.09871
O1    4    0.154557   -0.191419    0.028176    11.00000    0.06302    0.06025 =
         0.07090   -0.01205    0.00329   -0.02013
O2    4    0.207455    0.036615   -0.006810    11.00000    0.08817    0.06058 =
         0.05398    0.01026   -0.01983   -0.01016
O3    4    0.626124    0.431869    0.223528    11.00000    0.05922    0.04844 =
         0.04371    0.00810   -0.01102   -0.00703
O4    4    0.762836    0.956685    0.173611    11.00000    0.06917    0.04845 =
         0.04603    0.00480   -0.00915   -0.01385
AFIX 147
H4A   2    0.797254    0.949115    0.206038    11.00000   -1.50000
AFIX   0
N1    3    0.214566   -0.069364    0.030606    11.00000    0.05269    0.04457 =
         0.04777   -0.00768    0.00095   -0.00094
N2    3    0.496615    0.269412    0.146442    11.00000    0.04508    0.05055 =
         0.03991   -0.00135   -0.00719   -0.00029
AFIX  43
H2A   2    0.537307    0.273959    0.179384    11.00000   -1.20000
AFIX   0
C1    1    0.435114    0.120299    0.134744    11.00000    0.03958    0.04289 =
         0.03857   -0.00302    0.00366    0.00184
C2    1    0.356525    0.100600    0.086811    11.00000    0.04690    0.03701 =
         0.03887    0.00313    0.00022    0.00264
AFIX  43
H2    2    0.342678    0.185277    0.059362    11.00000   -1.20000
AFIX   0
C3    1    0.299444   -0.049395    0.081249    11.00000    0.04183    0.04003 =
         0.04010   -0.00358    0.00313    0.00217
C4    1    0.315581   -0.178048    0.120402    11.00000    0.05140    0.04260 =
         0.05096    0.00573    0.01170    0.00075
AFIX  43
H4    2    0.274139   -0.276106    0.115468    11.00000   -1.20000
AFIX   0
C5    1    0.395280   -0.156849    0.167244    11.00000    0.05671    0.05383 =
         0.04835    0.01666    0.01034    0.00809
AFIX  43
H5    2    0.408926   -0.242226    0.194456    11.00000   -1.20000
AFIX   0
C6    1    0.454779   -0.010573    0.174085    11.00000    0.04691    0.06190 =
         0.03474    0.00534    0.00228    0.00559
AFIX  43
H6    2    0.509277    0.001111    0.205655    11.00000   -1.20000
AFIX   0
C7    1    0.500237    0.402505    0.113845    11.00000    0.03914    0.05321 =
         0.03738   -0.00240   -0.00250    0.00411
AFIX  43
H7    2    0.457873    0.402798    0.077740    11.00000   -1.20000
AFIX   0
C8    1    0.564778    0.543176    0.131022    11.00000    0.03680    0.04320 =
         0.03783   -0.00437   -0.00157    0.00291
C9    1    0.629724    0.552110    0.187142    11.00000    0.03905    0.03993 =
         0.03850    0.00012   -0.00024    0.00617
C10   1    0.695544    0.694184    0.200494    11.00000    0.04144    0.04294 =
         0.03181   -0.00330   -0.00588    0.00221
AFIX  43
H10   2    0.738193    0.702765    0.236401    11.00000   -1.20000
AFIX   0
C11   1    0.698655    0.820882    0.161949    11.00000    0.04293    0.03912 =
         0.04031   -0.00243    0.00241    0.00183
C12   1    0.633600    0.814589    0.107048    11.00000    0.05138    0.04792 =
         0.03564    0.00501    0.00067    0.00273
AFIX  43
H12   2    0.635505    0.902014    0.081263    11.00000   -1.20000
AFIX   0
C13   1    0.568824    0.679224    0.092920    11.00000    0.04619    0.05276 =
         0.03373    0.00038   -0.00397    0.00476
AFIX  43
H13   2    0.525549    0.675184    0.057083    11.00000   -1.20000
HKLF 4
REM  U7 in C2/c
REM R1 =  0.0384 for   1569 Fo > 4sig(Fo)  and  0.0577 for all   2126 data
REM    173 parameters refined using      0 restraints
END
WGHT      0.0478      0.8634
REM Highest difference peak  0.131,  deepest hole -0.151,  1-sigma level  0.033
Q1    1   0.8246  0.9444  0.2406  11.00000  0.05    0.13
Q2    1   0.5756  0.5621  0.1623  11.00000  0.05    0.12
Q3    1   0.5962  0.5729  0.1096  11.00000  0.05    0.12
Q4    1   0.6186  0.5293  0.1497  11.00000  0.05    0.12
Q5    1   0.5689  0.4727  0.1226  11.00000  0.05    0.11
Q6    1   0.5870  0.3384  0.2152  11.00000  0.05    0.11
Q7    1   0.6820  0.8118  0.1271  11.00000  0.05    0.11
Q8    1   0.6257  0.8429  0.1481  11.00000  0.05    0.11
;
