# Supplementary material for: 5-Hy­droxy-2-{(E)-[(3-nitro­phen­yl)iminio]meth­yl}phenolate
Source: Acta Crystallogr Sect E Struct Rep Online. 2012 Aug 1;68(Pt 9):o2622. doi: 10.1107/S1600536812033740 (PMC3435650; doi:10.1107/S1600536812033740)
Supplement: Supplementary file 2 [file e-68-o2622-Isup2.hkl]

#
# h,k,l, Fc-squared, Fo-squared, sigma(Fo-squared) and status flag
#
data_I
_shelx_title ' U7 in C2/c'
_shelx_refln_list_code          4
_shelx_F_calc_maximum      317.39
_exptl_crystal_F_000      1072.00
_reflns_d_resolution_high  0.8331
 
loop_
 _symmetry_equiv_pos_as_xyz
 'x, y, z'
 '-x, y, -z+1/2'
 'x+1/2, y+1/2, z'
 '-x+1/2, y+1/2, -z+1/2'
 '-x, -y, -z'
 'x, -y, z-1/2'
 '-x+1/2, -y+1/2, -z'
 'x+1/2, -y+1/2, z-1/2'
 
_cell_length_a    12.8518
_cell_length_b     7.8501
_cell_length_c    24.1316
_cell_angle_alpha  90.000
_cell_angle_beta  101.593
_cell_angle_gamma  90.000
 
_shelx_F_squared_multiplier     1.000
 
loop_
 _refln_index_h
 _refln_index_k
 _refln_index_l
 _refln_F_squared_calc
 _refln_F_squared_meas
 _refln_F_squared_sigma
 _refln_observed_status
   2   0   0     8149.95     7874.49    104.14 o
   4   0   0       13.61        1.64      2.11 o
   6   0   0     1755.73     1766.46     41.37 o
   8   0   0        0.00       -6.16      6.16 o
  10   0   0      222.92      231.97     24.63 o
  12   0   0      448.12      453.67     33.87 o
  14   0   0      899.25      960.71     56.45 o
   1   1   0     3764.93     4080.55     81.57 o
   3   1   0     1394.38     1374.36     19.18 o
   5   1   0     1208.08     1044.71     18.96 o
   7   1   0       40.65       19.73      7.18 o
   9   1   0     1880.36     1848.64     48.23 o
  11   1   0      123.26      117.28     22.58 o
  13   1   0      256.20      284.85     23.22 o
  15   1   0       51.88       68.77     22.58 o
   0   2   0     5197.25     5588.26     99.85 o
   2   2   0     2702.41     2416.85     28.38 o
   4   2   0     1432.04     1381.67     27.06 o
   6   2   0     3947.90     4014.53     59.27 o
   8   2   0       68.51       79.65     10.51 o
  10   2   0      289.67      301.76     20.28 o
  12   2   0      500.27      554.55     39.52 o
  14   2   0        9.25       12.83     11.61 o
   1   3   0      283.13      307.67     19.65 o
   3   3   0     8130.25     8686.43    118.01 o
   5   3   0      583.01      686.53     18.17 o
   7   3   0      379.23      386.98     20.07 o
   9   3   0      484.56      449.22     21.01 o
  11   3   0       69.53       61.72     12.69 o
  13   3   0       35.25       33.87     11.23 o
   0   4   0      301.19      270.34      8.05 o
   2   4   0      224.12      285.16     17.53 o
   4   4   0     2589.86     2675.27     56.02 o
   6   4   0        0.23      -14.21     11.29 o
   8   4   0        2.36        4.18      4.67 o
  10   4   0        3.03        6.67      8.72 o
  12   4   0        8.78       15.93      9.30 o
   1   5   0       17.44       29.74      4.74 o
   3   5   0       19.29       19.64      2.93 o
   5   5   0       87.81       97.75     10.81 o
   7   5   0       56.58       52.98      9.44 o
   9   5   0      326.26      290.67     21.01 o
  11   5   0        0.26        1.54     12.83 o
   0   6   0       31.06       68.88     11.40 o
   2   6   0      100.53       92.86      5.40 o
   4   6   0      117.49      121.02     12.69 o
   6   6   0       80.62       66.63     11.29 o
   8   6   0      677.57      620.97     41.06 o
  10   6   0        9.97       14.21     11.80 o
   1   7   0     1331.55     1391.92     32.69 o
   3   7   0       47.52       55.35      4.38 o
   5   7   0       38.50       37.15      9.78 o
   7   7   0        2.97       12.32     12.32 o
   9   7   0       58.37       64.66     19.50 o
   0   8   0     2132.35     2204.71     80.06 o
   2   8   0     1104.86     1135.30     28.99 o
   4   8   0      157.69      140.63     16.65 o
   6   8   0       34.83       32.26     23.61 o
   1   9   0       66.16       65.02     18.48 o
   3   9   0       11.12       -3.08     13.34 o
 -15   1   1        5.13       -5.13     15.40 o
 -13   1   1       68.27       71.45     13.73 o
 -11   1   1       86.70       83.14     17.45 o
  -9   1   1       90.92       97.68     13.34 o
  -7   1   1     2211.16     2339.50     55.23 o
  -5   1   1     1922.45     1854.81     29.50 o
  -3   1   1    28333.06    27725.28    326.70 o
  -1   1   1        3.75       -1.66      1.11 o
   1   1   1      145.60      135.16      9.68 o
   3   1   1     4155.01     4140.91     85.62 o
   5   1   1      945.52      956.71     23.26 o
   7   1   1     2828.75     2698.62     49.37 o
   9   1   1       54.67       62.88      9.35 o
  11   1   1        1.13       -3.08      7.98 o
  13   1   1     1035.59     1105.17     61.07 o
 -14   2   1       79.63       96.17     17.45 o
 -12   2   1      183.75      197.07     18.83 o
 -10   2   1      152.52      172.48     15.59 o
  -8   2   1      121.06      114.42     11.96 o
  -6   2   1     4071.21     4288.84     62.99 o
  -4   2   1     1521.12     1440.09     27.25 o
  -2   2   1     5306.86     5401.86     52.30 o
   0   2   1     8754.22     8752.04     77.75 o
   2   2   1       66.92       63.17      4.47 o
   4   2   1      283.97      349.23     19.41 o
   6   2   1      273.22      271.93     11.16 o
   8   2   1     3227.67     3060.59     70.01 o
  10   2   1     1302.06     1337.84     40.62 o
  12   2   1      310.99      322.63     23.51 o
  14   2   1       11.25        8.60     10.51 o
 -13   3   1        0.38       -5.34      9.05 o
 -11   3   1      763.50      714.49     30.06 o
  -9   3   1      469.31      431.78     16.26 o
  -7   3   1       14.07        8.68      4.52 o
  -5   3   1       52.79       46.01      6.49 o
  -3   3   1      394.68      410.81     24.44 o
  -1   3   1     2155.42     2449.25     54.94 o
   1   3   1       25.47       22.68      2.03 o
   3   3   1     5844.31     6360.86     87.85 o
   5   3   1      118.31      110.82      9.78 o
   7   3   1      110.88      121.04     13.86 o
   9   3   1       14.72       18.99      7.98 o
  11   3   1      202.08      177.55     17.42 o
  13   3   1        2.00       -4.62      8.72 o
 -12   4   1       28.04       37.79     11.83 o
 -10   4   1       47.68       44.34     10.81 o
  -8   4   1      112.67      110.80     11.87 o
  -6   4   1      352.44      298.49     15.59 o
  -4   4   1       81.45      108.80     14.37 o
  -2   4   1        0.38        5.27      2.79 o
   0   4   1      128.20      121.67      4.19 o
   2   4   1     3259.08     3680.97     37.78 o
   4   4   1     4132.78     4327.62     72.75 o
   6   4   1      323.27      334.90      9.90 o
   8   4   1       31.50       44.20      9.05 o
  10   4   1        2.98        5.65     10.78 o
  12   4   1       26.47       10.58      9.35 o
 -11   5   1        7.60        3.88     17.45 o
  -9   5   1      801.12      676.81     22.68 o
  -7   5   1        6.81       15.40      8.32 o
  -5   5   1      108.42      106.89     11.23 o
  -3   5   1      189.25      184.77      5.70 o
  -1   5   1      471.97      474.94      9.81 o
   1   5   1      150.24      173.16      7.80 o
   3   5   1      272.89      306.96      9.80 o
   5   5   1      413.32      482.00     13.95 o
   7   5   1      231.14      262.76     27.71 o
   9   5   1      141.94      157.38     15.92 o
  11   5   1      154.72      143.23     16.95 o
 -10   6   1       53.77       49.68     21.55 o
  -8   6   1       18.09       14.86      9.05 o
  -6   6   1      459.56      436.09     21.74 o
  -4   6   1      200.99      170.47     28.23 o
  -2   6   1       16.18       11.88      6.67 o
   0   6   1      668.50      674.25     12.98 o
   2   6   1      887.60      908.97     15.37 o
   4   6   1       46.57       45.29      9.44 o
   6   6   1      406.24      397.22     30.79 o
   8   6   1      192.52      174.49     25.66 o
  10   6   1        0.09       -5.62      8.14 o
  -9   7   1        0.56       17.45     14.37 o
  -7   7   1       10.00        9.24     12.32 o
  -5   7   1       35.49       52.67     10.16 o
  -3   7   1       40.11       38.21      7.62 o
  -1   7   1     1219.52     1217.17     34.32 o
   1   7   1     1584.44     1645.28     43.32 o
   3   7   1      253.77      252.44     15.15 o
   5   7   1      565.68      533.55     29.77 o
   7   7   1       93.55       71.85     19.50 o
   9   7   1       32.97       26.65     10.08 o
  -8   8   1       42.81       68.77     19.50 o
  -6   8   1        0.19       -0.38     10.78 o
  -4   8   1       40.43       45.25      9.24 o
  -2   8   1        1.38       17.45     15.40 o
   0   8   1       37.57       85.89     36.44 o
   2   8   1     1290.71     1319.71     86.73 o
   4   8   1       14.02       27.85     10.81 o
   6   8   1      133.73      171.24     19.60 o
  -3   9   1       71.57       66.72     19.50 o
  -1   9   1        5.80       12.70      8.62 o
   1   9   1       36.88       32.88     10.08 o
   3   9   1        2.29        6.16     14.37 o
 -14   0   2        6.93        7.18     16.42 o
 -12   0   2        7.51       11.29     13.34 o
 -10   0   2        5.06       55.43     14.37 o
  -8   0   2      969.83      979.19     42.08 o
  -6   0   2        0.33        8.21      5.13 o
  -4   0   2      371.23      392.53      8.52 o
  -2   0   2     3210.12     2847.66     45.43 o
   2   0   2    11133.99    10899.18    231.97 o
   4   0   2      220.97      199.44     12.83 o
   6   0   2     5376.73     5734.45    150.88 o
   8   0   2     1285.27     1250.16     49.27 o
  10   0   2       12.28       -1.03      8.21 o
  12   0   2      276.62      291.50     30.79 o
  14   0   2      511.47      608.66     44.14 o
 -15   1   2       73.87       89.30     24.63 o
 -13   1   2      237.27      218.48     23.61 o
 -11   1   2        4.93       -1.54     12.83 o
  -9   1   2      474.24      469.87     15.25 o
  -7   1   2      250.24      259.53     15.69 o
  -5   1   2     3869.22     3902.69     64.59 o
  -3   1   2    34444.70    34971.79    379.45 o
  -1   1   2    13098.33    12429.14    233.86 o
   1   1   2     9587.09     9134.58    108.39 o
   3   1   2     9131.37     8811.34    117.10 o
   5   1   2     3638.18     3445.78     49.90 o
   7   1   2     6158.92     5996.87     97.97 o
   9   1   2       53.54       75.55     17.96 o
  11   1   2       83.47       85.47     14.88 o
  13   1   2      529.15      536.72     27.94 o
 -14   2   2       63.75       80.40     15.49 o
 -12   2   2        1.80       29.96     13.86 o
 -10   2   2     1299.00     1264.61     39.51 o
  -8   2   2     1052.32     1036.34     25.02 o
  -6   2   2     1212.56     1296.97     27.62 o
  -4   2   2    10672.33    11596.50    179.30 o
  -2   2   2     7946.89     7967.17     81.05 o
   0   2   2       56.09      103.39     10.10 o
   2   2   2     1274.52     1283.72     22.75 o
   4   2   2     1429.10     1219.89     24.61 o
   6   2   2     1626.85     1652.71     40.57 o
   8   2   2      964.40      948.65     41.57 o
  10   2   2     1645.43     1754.53     48.95 o
  12   2   2       65.81       70.98     14.37 o
  14   2   2        0.28       -2.28      9.78 o
 -13   3   2      283.47      289.03     23.92 o
 -11   3   2      243.93      226.75     19.22 o
  -9   3   2      165.20      181.24     15.38 o
  -7   3   2      113.21      110.65      8.68 o
  -5   3   2      991.41     1055.68     58.19 o
  -3   3   2      736.54      841.69     37.48 o
  -1   3   2     2606.71     2639.30     27.35 o
   1   3   2       50.21       53.90      2.37 o
   3   3   2      259.39      239.34     10.13 o
   5   3   2     2170.64     2106.18     70.82 o
   7   3   2      766.33      717.38     24.55 o
   9   3   2       82.54       82.38     11.83 o
  11   3   2      206.46      236.42     30.28 o
  13   3   2       55.42       49.63     14.88 o
 -12   4   2       29.41       38.36     11.54 o
 -10   4   2        2.44       -5.93      5.58 o
  -8   4   2      106.58      120.49      9.83 o
  -6   4   2      265.15      285.22     15.19 o
  -4   4   2       20.11       50.74      7.39 o
  -2   4   2       25.24       46.91      8.45 o
   0   4   2      269.77      280.18      6.23 o
   2   4   2     2419.23     2643.45     30.00 o
   4   4   2      578.03      694.83    109.31 o
   6   4   2      171.25      163.20     20.53 o
   8   4   2      104.05      101.61     11.83 o
  10   4   2      326.48      336.00     21.18 o
  12   4   2       38.34       55.35     12.08 o
 -11   5   2       73.36       81.88     14.37 o
  -9   5   2      478.47      428.90     17.93 o
  -7   5   2      959.29      968.27     32.64 o
  -5   5   2        0.29       -1.03     12.83 o
  -3   5   2      217.52      245.11      8.35 o
  -1   5   2      125.62      115.01      5.23 o
   1   5   2     1008.40     1077.78     19.74 o
   3   5   2      511.29      501.26     17.48 o
   5   5   2      531.43      536.93     17.85 o
   7   5   2        2.93        7.18     10.26 o
   9   5   2       16.22        5.18      8.14 o
  11   5   2       73.05      103.38     15.40 o
 -10   6   2       92.39      104.80     15.19 o
  -8   6   2      164.78      166.08     19.50 o
  -6   6   2       32.84       61.00     10.51 o
  -4   6   2      611.74      688.01     34.38 o
  -2   6   2      259.21      271.77     11.72 o
   0   6   2        0.20       -0.24      3.17 o
   2   6   2       13.34       16.17      3.12 o
   4   6   2      184.15      194.08     16.32 o
   6   6   2        0.48       21.55     12.32 o
   8   6   2      143.99      119.21     13.81 o
  10   6   2       55.83       64.88     23.09 o
  -9   7   2       37.55       47.77     25.15 o
  -7   7   2       18.27       17.45      9.35 o
  -5   7   2        4.52        6.21      7.15 o
  -3   7   2       10.64       18.69      9.14 o
  -1   7   2       41.52       27.71     13.34 o
   1   7   2      562.22      565.67     22.18 o
   3   7   2      141.66      134.18     14.87 o
   5   7   2      364.05      306.00     22.46 o
   7   7   2       57.76       38.44     11.96 o
   9   7   2        9.35        5.47      8.62 o
  -8   8   2        9.16       -3.08     14.37 o
  -6   8   2        0.16        4.34      9.35 o
  -4   8   2      345.05      443.06     19.71 o
  -2   8   2      624.40      640.96     51.83 o
   0   8   2        1.57       -8.94      7.39 o
   2   8   2      407.76      394.27     31.82 o
   4   8   2       22.15       22.58     15.40 o
   6   8   2        1.99      -13.22      9.05 o
  -3   9   2       16.37       22.94      7.25 o
  -1   9   2        0.57        5.62      8.32 o
   1   9   2       18.29       13.21      8.62 o
   3   9   2       10.51       -8.21     14.37 o
 -15   1   3       31.90       17.45     18.48 o
 -13   1   3      508.18      560.62     28.28 o
 -11   1   3      106.11       88.70     12.34 o
  -9   1   3       44.93       55.89      7.77 o
  -5   1   3     1851.80     1824.31     41.30 o
  -3   1   3     2820.88     2565.95     37.33 o
  -1   1   3     9150.60     8686.77     94.29 o
   1   1   3    10150.23     9254.79    100.66 o
   3   1   3       12.26        7.95      2.05 o
   5   1   3     1348.03     1366.21     23.33 o
   7   1   3     2249.47     2281.69     43.24 o
   9   1   3       33.70       46.23      8.72 o
  11   1   3        0.09        9.75      8.71 o
  13   1   3       18.90       20.53     11.61 o
 -14   2   3       60.08       67.57     22.58 o
 -12   2   3        8.90       -2.57      8.71 o
 -10   2   3      576.63      602.50     19.32 o
  -8   2   3      106.85      130.59     10.83 o
  -6   2   3     2930.22     3041.41     56.69 o
  -4   2   3     5599.80     5933.02    122.07 o
  -2   2   3    11704.04    11387.16    124.19 o
   0   2   3      745.26      598.97      7.66 o
   2   2   3       57.01       80.85      3.62 o
   4   2   3      807.84      818.85     18.48 o
   6   2   3     1842.53     1882.39     78.01 o
   8   2   3        0.38        4.72      5.41 o
  10   2   3     1093.39     1118.38     36.60 o
  12   2   3        3.38       -3.12      9.05 o
  14   2   3        4.40       22.55     11.96 o
 -13   3   3      348.32      357.67     26.48 o
 -11   3   3       35.54       29.09     10.32 o
  -9   3   3       14.59       15.98      5.71 o
  -7   3   3      640.51      721.35     24.24 o
  -5   3   3     1579.45     1810.59     35.56 o
  -3   3   3      698.13      670.17     13.01 o
  -1   3   3      105.82      117.26      3.91 o
   1   3   3      758.41      651.51      9.55 o
   3   3   3      183.78      240.80     14.61 o
   5   3   3     1987.52     1803.20     42.66 o
   7   3   3      116.72      118.74     25.66 o
   9   3   3       16.32       14.46      8.14 o
  11   3   3      231.19      208.79     18.41 o
  13   3   3        1.64      -14.37     13.34 o
 -12   4   3      226.98      209.34     19.87 o
 -10   4   3        0.01       -5.57      5.87 o
  -8   4   3        0.20        0.00      5.81 o
  -6   4   3     1327.75     1340.48     36.99 o
  -4   4   3     1210.28     1276.48     29.91 o
  -2   4   3     1187.33     1175.35     25.77 o
   0   4   3     1545.01     1649.07     25.60 o
   2   4   3       18.58        7.73      1.91 o
   4   4   3     4291.71     4414.78     89.78 o
   6   4   3        1.27       -2.53      4.68 o
   8   4   3      639.79      628.31     30.28 o
  10   4   3      681.22      694.88     28.79 o
  12   4   3      129.38      123.51     16.22 o
 -13   5   3        0.41      -16.94     11.29 o
 -11   5   3       10.72        7.60      7.24 o
  -9   5   3       20.31       33.74     17.63 o
  -7   5   3      654.27      661.73     43.62 o
  -5   5   3        8.12       27.14     13.86 o
  -3   5   3      212.58      212.87      7.34 o
  -1   5   3      383.75      415.05      9.89 o
   1   5   3      122.52      141.03      5.50 o
   3   5   3       17.84       21.69      3.93 o
   5   5   3      398.51      437.25     29.77 o
   7   5   3      133.29      155.83     14.03 o
   9   5   3       52.88       72.27     11.83 o
  11   5   3        0.71        0.45     10.26 o
 -10   6   3       50.23       41.71      8.59 o
  -8   6   3       85.56       76.23     13.00 o
  -6   6   3       34.35       27.32     12.83 o
  -4   6   3      136.71      136.38     14.97 o
  -2   6   3     2149.75     2164.98     42.42 o
   0   6   3      729.74      724.40     18.50 o
   2   6   3        2.48        2.83      2.72 o
   4   6   3        0.88       -7.06      7.18 o
   6   6   3      617.14      521.41     35.92 o
   8   6   3        0.12       13.34     11.80 o
  10   6   3        0.02       10.26     13.34 o
  -9   7   3        6.28        1.07     17.96 o
  -7   7   3       40.10       42.42     10.81 o
  -5   7   3        0.65        4.84     12.83 o
  -3   7   3       85.65       94.91      8.72 o
  -1   7   3     2118.18     2138.75     44.24 o
   1   7   3      122.33      129.74     12.32 o
   3   7   3       11.47        8.21      7.98 o
   5   7   3       35.39       31.69     11.23 o
   7   7   3        2.21        7.90      9.35 o
   9   7   3       43.51       46.56     13.00 o
  -8   8   3        0.11        0.34      9.62 o
  -6   8   3      127.50      147.20     16.95 o
  -4   8   3      700.51      789.26     26.06 o
  -2   8   3      388.82      397.38     19.71 o
   0   8   3        1.62       -4.75      7.18 o
   2   8   3        9.41       16.42     11.80 o
   4   8   3        3.44       -9.24     12.32 o
   6   8   3       17.92       46.39     13.06 o
  -3   9   3       12.73       17.45     12.32 o
  -1   9   3       90.16       88.47     27.71 o
   1   9   3       53.22       36.76      9.10 o
   3   9   3       28.74       10.26     14.37 o
 -14   0   4       39.44       67.74     21.55 o
 -12   0   4     1040.66     1059.25     53.37 o
 -10   0   4       52.68       30.79     11.29 o
  -8   0   4      134.14      155.85      9.48 o
  -6   0   4      510.16      505.67     13.28 o
  -4   0   4     4177.65     3921.93     63.41 o
  -2   0   4    39136.39    36000.20    689.12 o
   0   0   4    39208.37    34676.42    666.63 o
   2   0   4    22060.97    20556.73    311.64 o
   4   0   4    17757.04    18201.30    334.58 o
   6   0   4      309.47      259.68     13.06 o
   8   0   4      240.15      270.97     20.53 o
  10   0   4        5.82       26.69     12.32 o
  12   0   4        8.56        1.03     11.29 o
  14   0   4     1085.88     1076.70     59.53 o
 -15   1   4      133.37      161.15     28.74 o
 -13   1   4      134.18      165.04     32.84 o
 -11   1   4      494.17      496.53     27.04 o
  -9   1   4       32.07       36.40      7.37 o
  -7   1   4      121.31      117.83      8.36 o
  -5   1   4     2674.35     2657.67     36.00 o
  -3   1   4   100735.16    97066.75   1048.14 o
  -1   1   4    13138.06    12370.68    133.78 o
   1   1   4       20.97        2.72      1.42 o
   3   1   4      812.51      833.04     12.56 o
   5   1   4        5.97        4.28      3.56 o
   7   1   4      390.16      396.79     20.95 o
   9   1   4      520.15      516.54     21.33 o
  11   1   4       76.93       79.62     12.83 o
  13   1   4      331.79      350.07     25.40 o
 -14   2   4        5.13       10.78     11.80 o
 -12   2   4       17.41       15.09      9.78 o
 -10   2   4      646.79      623.04     19.79 o
  -8   2   4        8.86       45.48     27.71 o
  -6   2   4     7805.91     8188.15    130.55 o
  -4   2   4       60.64       96.21      5.98 o
  -2   2   4     8275.75     8306.31    114.23 o
   0   2   4     5965.98     5603.54     57.58 o
   2   2   4      982.14     1018.02     15.51 o
   4   2   4      412.06      398.62      8.63 o
   6   2   4     2436.02     2297.30     52.53 o
   8   2   4      813.55      793.02     26.42 o
  10   2   4      804.70      835.13     30.79 o
  12   2   4      135.87      149.77     16.32 o
  14   2   4        1.44        1.09     10.81 o
 -13   3   4      108.54      127.23     17.04 o
 -11   3   4      101.98      115.45     11.02 o
  -9   3   4       82.86      106.45      9.36 o
  -7   3   4     1217.37     1272.75     35.15 o
  -5   3   4      947.61     1091.21     24.49 o
  -3   3   4       52.50       49.60      3.31 o
  -1   3   4      638.11      669.51     16.06 o
   1   3   4     1449.17     1610.93     19.31 o
   3   3   4    10839.81    11252.40    152.37 o
   5   3   4       14.86       15.15      6.67 o
   7   3   4      217.10      216.38     13.28 o
   9   3   4      836.52      862.95     30.38 o
  11   3   4       41.43       55.43     12.27 o
  13   3   4       33.69       44.14     12.34 o
 -12   4   4        9.63       14.00      7.39 o
 -10   4   4       22.48       18.82      7.06 o
  -8   4   4       74.81       79.72     10.51 o
  -6   4   4        2.83       12.32      8.21 o
  -4   4   4      144.21      162.36     10.80 o
  -2   4   4      121.83      125.22      8.11 o
   0   4   4      925.42      942.16     14.58 o
   2   4   4      105.16      101.55      3.81 o
   4   4   4      116.87      151.70      8.21 o
   6   4   4        5.26        3.76      5.41 o
   8   4   4      692.38      654.60     25.12 o
  10   4   4        1.05        8.42     10.26 o
  12   4   4       32.17       14.88     15.91 o
 -13   5   4        4.17       12.32     15.40 o
 -11   5   4        0.14       -1.63      6.90 o
  -9   5   4        4.70       17.49      9.05 o
  -7   5   4       56.17       97.77     29.77 o
  -5   5   4      586.81      589.08     23.61 o
  -3   5   4      380.18      362.37     21.93 o
  -1   5   4        0.42       -0.04      2.64 o
   1   5   4        8.87       10.38      2.51 o
   3   5   4      749.39      765.29     16.70 o
   5   5   4      801.02      907.54     45.16 o
   7   5   4      178.13      148.04     20.01 o
   9   5   4       40.89       48.65     10.36 o
  11   5   4      251.45      302.65     23.43 o
 -10   6   4       18.45       28.34      8.25 o
  -8   6   4      712.34      664.31     27.55 o
  -6   6   4      174.28      152.39     14.87 o
  -4   6   4     1560.25     1558.39     26.85 o
  -2   6   4     1863.45     1819.28     37.52 o
   0   6   4      190.31      183.14      8.80 o
   2   6   4       48.63       49.35      4.22 o
   4   6   4       14.00        3.89      6.87 o
   6   6   4     1277.68     1161.60     47.73 o
   8   6   4        6.14       15.91      8.62 o
  10   6   4       17.10       -2.79      8.88 o
  -9   7   4       11.47       13.86     15.91 o
  -7   7   4       46.17       47.58     10.81 o
  -5   7   4      171.53      168.92     36.95 o
  -3   7   4      903.15      916.92     24.16 o
  -1   7   4        8.63       27.74     11.85 o
   1   7   4      177.48      170.05     13.48 o
   3   7   4      345.15      316.13     31.82 o
   5   7   4      102.54      102.58     14.87 o
   7   7   4       13.52       17.71     17.96 o
   9   7   4       33.97        1.03     14.37 o
  -8   8   4       42.22       57.99     12.82 o
  -6   8   4        6.09        5.76      8.32 o
  -4   8   4       26.40       46.11      7.28 o
  -2   8   4       10.48        6.16     12.32 o
   0   8   4       22.73       23.09     13.86 o
   2   8   4      182.80      160.02     37.46 o
   4   8   4       12.64       -3.08     12.32 o
   6   8   4       46.98       54.85     13.73 o
  -3   9   4      392.34      422.21     19.50 o
  -1   9   4       62.48       69.68     11.96 o
   1   9   4        0.22       -5.33      6.99 o
   3   9   4        9.66       18.48     15.40 o
 -15   1   5      103.89      106.75     24.63 o
 -13   1   5       18.28       17.45     10.16 o
 -11   1   5      181.52      202.36     12.06 o
  -9   1   5     1617.37     1589.77     27.88 o
  -7   1   5      480.12      463.69     11.31 o
  -5   1   5        1.25       -2.42      2.82 o
  -3   1   5    91302.74    89133.48   1506.60 o
  -1   1   5        5.94       -1.58      1.06 o
   1   1   5      347.70      372.31      6.09 o
   3   1   5      284.74      239.25      5.13 o
   5   1   5     1198.75     1152.90     20.74 o
   7   1   5      658.85      681.60     18.15 o
   9   1   5      385.71      353.67     42.60 o
  11   1   5      888.45      945.75     34.02 o
  13   1   5      408.30      428.01     26.59 o
 -14   2   5       65.04       61.55     14.14 o
 -12   2   5      142.23      144.49     11.76 o
 -10   2   5       14.18       31.82     10.26 o
  -8   2   5      148.55      159.10     20.32 o
  -6   2   5     1871.33     2077.42     46.97 o
  -4   2   5     1403.81     1423.78     23.16 o
  -2   2   5      348.66      350.46      7.54 o
   0   2   5        2.72        5.56      1.39 o
   2   2   5      164.75      144.03      4.18 o
   4   2   5      442.77      420.27      9.50 o
   6   2   5       55.31       59.25     10.26 o
   8   2   5      211.42      213.09     18.99 o
  10   2   5      891.34      898.61     32.14 o
  12   2   5       20.85       20.15      9.78 o
  14   2   5       64.49       76.57     14.87 o
 -13   3   5       26.73       19.05     11.54 o
 -11   3   5        7.87       11.89      6.25 o
  -9   3   5      250.81      241.55     13.39 o
  -7   3   5      197.57      217.49     14.87 o
  -5   3   5        1.75        6.18      4.60 o
  -3   3   5      674.00      699.73     12.64 o
  -1   3   5     2061.15     2128.36     24.40 o
   1   3   5     1363.30     1454.54     17.90 o
   3   3   5     1841.95     1965.71     31.77 o
   5   3   5      185.37      199.51      7.12 o
   7   3   5      321.38      339.45     29.25 o
   9   3   5      230.41      230.50     24.63 o
  11   3   5       87.30       90.90     13.56 o
  13   3   5        9.08       -9.75     11.80 o
 -12   4   5      476.26      465.52     20.24 o
 -10   4   5      243.49      251.02     28.44 o
  -8   4   5        0.54        4.05      6.16 o
  -6   4   5       19.34       25.15      7.26 o
  -4   4   5      221.70      222.48      6.41 o
  -2   4   5       31.83       34.06      3.09 o
   0   4   5     6492.06     7215.99     82.02 o
   2   4   5      120.57      151.89      4.44 o
   4   4   5       17.80       17.50      4.04 o
   6   4   5       77.69       80.94      9.62 o
   8   4   5      602.53      577.29     24.11 o
  10   4   5      874.46      910.65     42.60 o
  12   4   5       27.86       34.34     12.56 o
 -13   5   5        5.27       21.91     10.36 o
 -11   5   5      115.38      136.11     13.01 o
  -9   5   5       74.01       74.17     12.27 o
  -7   5   5      430.28      365.67     19.22 o
  -5   5   5      487.62      438.16     19.22 o
  -3   5   5       18.24       18.47      3.76 o
  -1   5   5     1255.00     1300.14     21.28 o
   1   5   5      785.22      783.09     16.14 o
   3   5   5      102.32      108.72      7.85 o
   5   5   5      678.39      666.07     26.48 o
   7   5   5        0.48       -1.14      6.41 o
   9   5   5      358.84      306.89     19.92 o
  11   5   5      201.17      160.04     17.68 o
 -10   6   5      195.47      159.54     17.37 o
  -8   6   5        5.17       26.15      8.88 o
  -6   6   5       12.67        1.13      9.24 o
  -4   6   5     1145.49     1126.40     21.69 o
  -2   6   5      233.39      287.37     51.28 o
   0   6   5       23.93       28.29      4.77 o
   2   6   5        6.58        1.62      2.52 o
   4   6   5      104.56      107.77     13.79 o
   6   6   5       42.47       22.58     10.89 o
   8   6   5        5.02       14.37      7.24 o
  10   6   5      124.82      137.17     18.50 o
  -9   7   5       59.89       42.60     11.61 o
  -7   7   5       34.43       30.57     11.80 o
  -5   7   5        2.61       -5.13      6.53 o
  -3   7   5      748.52      764.15     21.88 o
  -1   7   5     2889.19     2788.61     54.52 o
   1   7   5        0.01       -5.43      5.89 o
   3   7   5      491.69      499.86     34.90 o
   5   7   5       45.78       40.54     12.34 o
   7   7   5       39.72       17.75     23.61 o
   9   7   5       15.85       -3.08     13.34 o
  -8   8   5        0.01        5.65      9.44 o
  -6   8   5       14.69       18.92     10.08 o
  -4   8   5       11.19       20.33      6.17 o
  -2   8   5       77.45       99.46     13.00 o
   0   8   5        5.73       -1.03      7.26 o
   2   8   5      182.73      168.67     10.33 o
   4   8   5        3.72        8.21     14.37 o
   6   8   5       93.33       98.10     16.22 o
  -3   9   5      107.98      116.53     13.06 o
  -1   9   5       14.74       21.55      9.44 o
   1   9   5      116.21      135.72     13.06 o
   3   9   5       80.20       91.35     22.58 o
 -14   0   6      145.70       98.53     23.61 o
 -12   0   6        7.44       20.53     13.34 o
 -10   0   6      433.01      427.81     17.24 o
  -8   0   6        4.68        8.37      8.21 o
  -6   0   6      748.27      760.25     21.63 o
  -4   0   6        2.81        4.62      3.63 o
  -2   0   6     3436.98     3427.78     69.67 o
   0   0   6    20427.37    18878.59    289.35 o
   2   0   6    23237.91    22494.46    295.90 o
   4   0   6    26910.30    27649.04    416.80 o
   6   0   6      201.83      253.66     12.83 o
   8   0   6      168.11      163.20     18.48 o
  10   0   6        4.77       -3.08      9.24 o
  12   0   6      130.34      138.56     22.58 o
  14   0   6        4.44        9.24     15.40 o
 -15   1   6       58.41       87.24     24.63 o
 -13   1   6        0.06        1.11     11.29 o
 -11   1   6      165.30      154.63     11.31 o
  -9   1   6     1914.59     1943.93     36.57 o
  -7   1   6      709.59      736.04     15.43 o
  -5   1   6       24.95       26.85      3.39 o
  -3   1   6    17472.84    16624.50    197.17 o
  -1   1   6     1029.91     1001.21     14.75 o
   1   1   6     3903.36     3824.80     40.21 o
   3   1   6    11531.64    11406.57    123.47 o
   5   1   6    14065.13    14540.01    172.01 o
   7   1   6       28.39       40.34      5.65 o
   9   1   6        8.93        4.68      6.41 o
  11   1   6     1246.43     1258.00     40.54 o
  13   1   6      108.11      131.18     17.37 o
 -14   2   6       14.77       23.61     12.34 o
 -12   2   6       86.21      107.74     10.56 o
 -10   2   6       44.00       55.99      7.84 o
  -8   2   6      241.20      225.30      8.15 o
  -6   2   6    12194.67    11977.95    161.88 o
  -4   2   6     2308.44     2329.74     36.44 o
  -2   2   6     1700.58     1600.09     22.24 o
   0   2   6     1347.35     1267.62     18.00 o
   2   2   6      752.80      648.75      9.89 o
   4   2   6      169.13      173.72      6.24 o
   6   2   6       18.45       21.10      3.72 o
   8   2   6        2.25       -1.14      4.33 o
  10   2   6     2297.75     2268.72     58.34 o
  12   2   6        4.08        9.40      9.05 o
 -13   3   6        0.15        3.08      6.60 o
 -11   3   6      107.16       95.10     10.27 o
  -9   3   6      105.56      119.74     10.49 o
  -7   3   6     3339.21     3334.82     74.03 o
  -5   3   6      761.22      710.09     14.73 o
  -3   3   6      140.38      159.55      5.72 o
  -1   3   6      262.75      291.59      6.40 o
   1   3   6     1867.81     2013.42     25.56 o
   3   3   6     1505.85     1496.90     25.97 o
   5   3   6        6.32        3.99      3.00 o
   7   3   6     2355.43     2301.69     42.26 o
   9   3   6      537.20      560.86     24.11 o
  11   3   6       46.38       41.19     20.53 o
  13   3   6        3.70       -3.47      9.35 o
 -12   4   6       95.14      112.19     12.53 o
 -10   4   6       34.89       33.78      7.80 o
  -8   4   6      241.49      226.58     16.22 o
  -6   4   6        2.60       10.81      5.41 o
  -4   4   6       89.27       93.28      4.81 o
  -2   4   6      116.38      118.76      4.82 o
   0   4   6     3492.68     3443.24     45.46 o
   2   4   6      789.18      978.75     14.24 o
   4   4   6     1471.07     1525.83     31.27 o
   6   4   6      669.18      669.17     22.00 o
   8   4   6      103.05      138.18     13.81 o
  10   4   6      204.85      207.44     18.99 o
  12   4   6       62.00      107.97     15.77 o
 -13   5   6        1.01        1.89      8.88 o
 -11   5   6       13.39       27.89      8.30 o
  -9   5   6      103.93       95.29     12.82 o
  -7   5   6      524.10      512.41     23.09 o
  -5   5   6        0.17        0.68      2.58 o
  -3   5   6      242.26      254.31     14.45 o
  -1   5   6       70.07       90.10      5.49 o
   1   5   6       67.40       82.50      8.00 o
   3   5   6       52.48       48.47      5.33 o
   5   5   6      210.28      202.40     30.28 o
   7   5   6        6.29        3.16     12.08 o
   9   5   6       36.72       44.15      9.06 o
  11   5   6       89.72       95.57     20.01 o
 -10   6   6       92.44      103.67     14.46 o
  -8   6   6       27.95       18.99      8.71 o
  -6   6   6      105.25      106.15     12.69 o
  -4   6   6      278.16      261.62     10.17 o
  -2   6   6      421.93      395.75     14.61 o
   0   6   6      510.58      507.76     37.13 o
   2   6   6        6.99        8.06      2.87 o
   4   6   6       11.55       14.88      8.71 o
   6   6   6        0.02        2.54      8.32 o
   8   6   6        2.40       -4.38      6.40 o
  10   6   6      143.29      154.04     19.56 o
  -9   7   6       15.00        6.12      9.05 o
  -7   7   6       24.76       33.84     12.32 o
  -5   7   6        2.11       11.19      7.59 o
  -3   7   6       62.78       68.91     10.89 o
  -1   7   6     1638.02     1728.13    107.77 o
   1   7   6       37.78       41.46      8.35 o
   3   7   6       42.30       13.34     13.34 o
   5   7   6      282.67      270.45     22.13 o
   7   7   6       24.20        9.17     10.51 o
  -6   8   6        5.52        5.30      9.05 o
  -4   8   6      351.78      403.02     15.80 o
  -2   8   6       38.44       46.53     10.08 o
   0   8   6        0.10       -0.82      9.24 o
   2   8   6      635.96      649.71     42.08 o
   4   8   6      390.94      300.74     34.90 o
   6   8   6       26.34       14.25     11.96 o
  -3   9   6        1.18        3.61      8.14 o
  -1   9   6       12.17        3.84      8.32 o
   1   9   6       33.08       41.11      9.30 o
 -13   1   7       24.98       40.55      7.75 o
 -11   1   7       59.32       69.83      6.97 o
  -9   1   7      503.70      552.90     13.98 o
  -7   1   7       34.43       39.73      4.48 o
  -5   1   7     1905.89     1883.96     30.01 o
  -3   1   7     2089.68     1941.40     26.59 o
  -1   1   7      149.80      132.16      4.30 o
   1   1   7     1513.00     1390.97     16.48 o
   3   1   7     1346.31     1423.77     18.48 o
   5   1   7      200.79      228.74      6.33 o
   7   1   7        8.61       10.29      3.41 o
   9   1   7      250.46      227.17     21.04 o
  11   1   7      175.20      197.25     17.37 o
  13   1   7      159.56      151.67     17.37 o
 -14   2   7       86.41      104.33     15.64 o
 -12   2   7        2.42       -2.32      6.47 o
 -10   2   7        0.00        8.20      6.29 o
  -8   2   7      132.91      116.13      6.52 o
  -6   2   7     9485.49     9361.04    128.14 o
  -4   2   7        0.00        1.03      2.67 o
  -2   2   7      379.90      331.65      7.15 o
   0   2   7     3396.04     3259.48     47.72 o
   2   2   7     2548.01     2506.13     30.16 o
   4   2   7      213.43      216.54      6.41 o
   6   2   7        3.85        6.19      3.11 o
   8   2   7      841.42      835.65     52.35 o
  10   2   7      678.08      719.33     27.88 o
  12   2   7        3.12        6.24      9.35 o
 -13   3   7      150.11      127.89     12.68 o
 -11   3   7        4.19        6.09      6.18 o
  -9   3   7      176.91      160.02     11.76 o
  -7   3   7     3322.49     3394.15     58.71 o
  -5   3   7     2451.72     2515.82     39.21 o
  -3   3   7       20.71       10.71      2.67 o
  -1   3   7        8.61        8.42      2.01 o
   1   3   7    11393.75    11586.86    239.13 o
   3   3   7      140.05      122.59      5.69 o
   5   3   7      240.21      205.98      7.41 o
   7   3   7     3587.97     3527.43     71.05 o
   9   3   7      546.19      540.74     23.66 o
  11   3   7        5.76       -1.08      7.59 o
  13   3   7       10.03        8.99     13.34 o
 -12   4   7      155.48      176.18     14.31 o
 -10   4   7       48.41       37.91      9.45 o
  -8   4   7      136.22      112.51     11.96 o
  -6   4   7      115.02      124.01      7.06 o
  -4   4   7     1123.48     1080.79     20.59 o
  -2   4   7        2.00       -0.34      2.05 o
   0   4   7        3.07        5.22      2.50 o
   2   4   7     7489.40     7696.24     95.16 o
   4   4   7     1544.47     1456.26     25.62 o
   6   4   7      397.29      379.96     14.77 o
   8   4   7       81.48       83.82     11.45 o
  10   4   7       12.90       15.98      7.47 o
  12   4   7       23.15        1.03     16.42 o
 -13   5   7        0.98        0.91     10.78 o
 -11   5   7       85.87       64.26     10.25 o
  -9   5   7       20.24       26.23     13.34 o
  -7   5   7     1020.30     1019.63     33.74 o
  -5   5   7      657.71      639.87     14.06 o
  -3   5   7       17.55       21.58      3.55 o
  -1   5   7     1271.33     1273.57     21.09 o
   1   5   7     1651.46     1655.06     28.05 o
   3   5   7       13.96        7.45      5.19 o
   5   5   7      616.94      599.59     18.66 o
   7   5   7     1066.53     1028.94     27.92 o
   9   5   7      287.42      317.42     17.56 o
  11   5   7        0.17      -13.86      9.24 o
 -10   6   7       67.96       58.97     12.56 o
  -8   6   7       24.47       13.48      8.32 o
  -6   6   7       14.63       13.21      8.32 o
  -4   6   7     3124.02     3082.84     57.21 o
  -2   6   7       14.75       24.95      9.02 o
   0   6   7      103.42      107.49      8.64 o
   2   6   7       80.61       86.88      6.62 o
   4   6   7       86.20      124.57     20.53 o
   6   6   7      125.09       95.24     13.98 o
   8   6   7       17.85        4.03      9.35 o
  10   6   7        2.17      -14.37     14.37 o
  -9   7   7       29.86       26.69     10.89 o
  -7   7   7        6.20       14.01      8.14 o
  -5   7   7       20.48       29.54      5.72 o
  -3   7   7      309.50      302.95     20.04 o
  -1   7   7      550.64      537.84     33.87 o
   1   7   7       67.76       70.53      9.75 o
   3   7   7       32.72       34.90     15.40 o
   5   7   7       18.94       14.56      9.78 o
   7   7   7        5.95       12.59     18.99 o
  -6   8   7        0.65        7.18      8.32 o
  -4   8   7      229.65      249.57     15.37 o
  -2   8   7       13.22       55.43     15.40 o
   0   8   7       65.95       71.57     11.09 o
   2   8   7       39.59       30.79     16.42 o
   4   8   7       23.49       37.98     17.45 o
   6   8   7      231.53      225.81     32.84 o
  -3   9   7       12.68       12.32     15.40 o
  -1   9   7       27.82       32.81     10.08 o
   1   9   7      159.18      163.57     13.06 o
 -14   0   8      242.29      266.86     33.87 o
 -12   0   8      430.23      403.62     18.02 o
 -10   0   8       10.39       16.99      6.06 o
  -8   0   8       26.45       30.84      5.89 o
  -6   0   8     2905.14     2707.78     59.12 o
  -4   0   8     9032.55     8870.63    170.14 o
  -2   0   8      505.26      403.20     16.42 o
   0   0   8      344.70      344.14      9.36 o
   2   0   8     6081.93     6481.81     88.30 o
   4   0   8    11779.06    12656.71    194.65 o
   6   0   8       51.67       72.97      6.46 o
   8   0   8      409.39      384.86     17.04 o
  10   0   8      291.85      321.26     25.66 o
  12   0   8      304.88      318.19     31.82 o
 -13   1   8        3.37        8.48      6.39 o
 -11   1   8        0.18        4.74      4.32 o
  -9   1   8        3.09        7.91      3.87 o
  -7   1   8        0.04       -6.16      4.84 o
  -5   1   8     3230.31     3209.07     47.47 o
  -3   1   8     3326.60     3172.25     53.47 o
  -1   1   8        0.01        1.03      1.49 o
   1   1   8    10303.88    10886.68    110.29 o
   3   1   8      184.87      226.88      6.09 o
   5   1   8       76.55       77.75      4.25 o
   7   1   8      598.90      620.61     13.42 o
   9   1   8       10.89       11.54      5.51 o
  11   1   8      153.13      162.48     16.22 o
  13   1   8        0.37      -13.58      9.05 o
 -14   2   8        3.03        7.29      7.37 o
 -12   2   8       14.77       15.45      6.30 o
 -10   2   8       92.70       90.40      6.12 o
  -8   2   8     2067.26     1992.26     45.48 o
  -6   2   8        0.62       19.26      5.44 o
  -4   2   8       21.30       26.18      3.44 o
  -2   2   8        1.15        4.87      1.83 o
   0   2   8      756.83      744.42     19.26 o
   2   2   8      133.36      121.71      4.91 o
   4   2   8      204.58      190.04      6.56 o
   6   2   8      333.08      324.32      9.81 o
   8   2   8      167.69      155.03     11.16 o
  10   2   8      318.86      372.86     32.84 o
  12   2   8        0.76       -7.28      7.60 o
 -13   3   8      158.16      165.50     13.88 o
 -11   3   8        0.54        4.34      6.18 o
  -9   3   8     2006.05     1929.55     41.46 o
  -7   3   8       17.33       19.88      5.23 o
  -5   3   8     3827.28     3808.96     73.78 o
  -3   3   8      446.81      411.82     10.11 o
  -1   3   8      253.09      362.39      9.56 o
   1   3   8     3297.19     3562.12     51.41 o
   3   3   8      103.76      130.13      5.84 o
   5   3   8       47.23       55.29      4.76 o
   7   3   8     3562.48     3500.82     64.31 o
   9   3   8        2.68        0.78      6.25 o
  11   3   8        4.13       -0.89      8.32 o
 -12   4   8        4.26       12.83     16.33 o
 -10   4   8       24.10       19.47      7.49 o
  -8   4   8        6.70       -0.81      6.87 o
  -6   4   8       18.29       18.53      3.32 o
  -4   4   8       11.45       17.98      3.07 o
  -2   4   8      106.75      107.67      4.96 o
   0   4   8      306.83      309.46      9.04 o
   2   4   8      168.60      161.68      5.70 o
   4   4   8      412.92      399.92     11.07 o
   6   4   8       57.55       45.44      7.04 o
   8   4   8       81.57       64.71      8.91 o
  10   4   8      270.12      276.64     17.04 o
  12   4   8        0.88       10.26     15.40 o
 -11   5   8      207.46      198.72     15.38 o
  -9   5   8      447.82      438.75     22.46 o
  -7   5   8      501.43      494.65     22.13 o
  -5   5   8     2030.44     1929.11     32.37 o
  -3   5   8     2040.17     1949.13     29.34 o
  -1   5   8        5.01        4.19      4.20 o
   1   5   8        0.75        5.95      3.12 o
   3   5   8      149.04      146.55      7.62 o
   5   5   8      737.26      746.50     21.39 o
   7   5   8       70.99       63.88      8.84 o
   9   5   8     1294.30     1260.49     44.98 o
  11   5   8        7.56        5.13     16.42 o
 -10   6   8       46.63       48.41     11.96 o
  -8   6   8       12.31        4.64      8.32 o
  -6   6   8       15.46       22.56      4.37 o
  -4   6   8      522.24      529.67     17.89 o
  -2   6   8      829.82      833.37     24.00 o
   0   6   8       16.76       14.11      5.75 o
   2   6   8      112.74      115.28      7.42 o
   4   6   8       65.72       47.21     11.23 o
   6   6   8       91.98      114.25     15.59 o
   8   6   8       30.79       39.12     13.86 o
  10   6   8       49.17       47.21     19.50 o
  -9   7   8       10.21       11.29     10.26 o
  -7   7   8        2.34        2.05      7.98 o
  -5   7   8       16.58       12.28      5.72 o
  -3   7   8       25.71       17.95      6.70 o
  -1   7   8       28.01        4.11     12.32 o
   1   7   8       53.98       32.18      7.77 o
   3   7   8      349.00      306.89     32.84 o
   5   7   8        3.44      -11.38      7.89 o
   7   7   8        4.85       -3.20     10.78 o
  -6   8   8      267.94      277.14     21.05 o
  -4   8   8      173.78      183.73     18.48 o
  -2   8   8        1.54        0.00     11.29 o
   0   8   8       12.56       19.07      8.62 o
   2   8   8       25.08       25.66     15.40 o
   4   8   8        8.71       18.48     15.40 o
  -1   9   8       40.59       62.61     15.40 o
 -13   1   9       11.36       15.40      6.54 o
 -11   1   9        1.80        0.19      3.64 o
  -9   1   9       56.02       67.31      5.85 o
  -7   1   9      355.70      358.65     11.70 o
  -5   1   9      950.56      816.65     20.89 o
  -3   1   9     1547.40     1510.81     28.77 o
  -1   1   9     6197.18     6193.95    100.33 o
   1   1   9     7552.15     7777.86     86.74 o
   3   1   9     2533.68     2563.95     31.04 o
   5   1   9      314.00      332.94      7.76 o
   7   1   9      110.88      137.04     10.67 o
   9   1   9       13.71        8.55      5.93 o
  11   1   9      136.52      135.41     15.24 o
  13   1   9      104.78      119.03     17.04 o
 -14   2   9        3.73       -3.18      7.48 o
 -12   2   9       15.43        9.32      6.46 o
 -10   2   9      404.18      387.46     11.73 o
  -8   2   9       87.86       93.29      8.86 o
  -6   2   9    10257.41    10205.28    139.56 o
  -4   2   9     3378.42     3367.33     49.47 o
  -2   2   9     5394.46     5695.52     70.71 o
   0   2   9     4344.70     4228.58     61.30 o
   2   2   9       30.11       31.81      3.17 o
   4   2   9       91.25      102.74      5.13 o
   6   2   9      257.60      233.54      9.06 o
   8   2   9      325.26      330.89     17.03 o
  10   2   9      672.78      678.97     27.47 o
  12   2   9      102.18      120.41     15.49 o
 -13   3   9       71.90       82.61     11.43 o
 -11   3   9       67.72       57.50      8.91 o
  -9   3   9      109.25      106.97      6.44 o
  -7   3   9       16.21       19.90      4.58 o
  -5   3   9      383.74      393.65     11.12 o
  -3   3   9     1002.38     1107.67     19.94 o
  -1   3   9      872.52      906.99     13.50 o
   1   3   9        6.31       17.45      4.06 o
   3   3   9       65.91       86.86      4.68 o
   5   3   9      207.74      197.41      7.78 o
   7   3   9     2475.82     2496.55     49.41 o
   9   3   9      948.63     1024.08     28.36 o
  11   3   9       36.97       35.76     16.42 o
 -12   4   9      136.86      116.52     12.51 o
 -10   4   9       15.52       20.42      7.80 o
  -8   4   9     1184.18     1116.26     34.81 o
  -6   4   9      313.52      297.24      9.03 o
  -4   4   9       72.45       87.21      9.93 o
  -2   4   9      746.15      801.99     14.48 o
   0   4   9     2199.18     2351.66     36.71 o
   2   4   9      336.88      377.00     11.84 o
   4   4   9      703.26      739.19     16.05 o
   6   4   9       12.94        3.61      5.85 o
   8   4   9      925.60      874.02     25.52 o
  10   4   9       19.74        3.54      9.78 o
 -11   5   9        9.42       25.30      8.30 o
  -9   5   9       11.99        4.28     10.26 o
  -7   5   9     1492.52     1479.53     25.07 o
  -5   5   9     1234.86     1199.99     22.96 o
  -3   5   9     1703.53     1711.67     26.67 o
  -1   5   9       40.08       30.49      3.82 o
   1   5   9      172.48      164.20      7.26 o
   3   5   9        0.66       -1.67      5.17 o
   5   5   9      509.85      504.44     17.06 o
   7   5   9      363.55      387.19     16.56 o
   9   5   9     1527.80     1612.24     52.98 o
 -10   6   9       73.77       55.66     18.48 o
  -8   6   9       27.97       17.19     15.40 o
  -6   6   9      532.66      515.03     23.17 o
  -4   6   9      115.64      115.67     10.19 o
  -2   6   9       22.66       11.61      5.44 o
   0   6   9      486.46      475.63     15.66 o
   2   6   9        1.18       -3.36      3.69 o
   4   6   9        1.51       -2.57      7.98 o
   6   6   9       71.00       78.27     15.40 o
   8   6   9       16.62       28.80     11.54 o
  -9   7   9       12.32       12.05      9.78 o
  -7   7   9       42.16       42.08     10.89 o
  -5   7   9        2.33        2.21      5.07 o
  -3   7   9      113.81       98.16      9.67 o
  -1   7   9        3.64       -9.24      9.24 o
   1   7   9       72.50       99.56     19.50 o
   3   7   9     1521.29     1351.77     64.66 o
   5   7   9        0.35      -10.98     17.45 o
   7   7   9       46.63       59.06     18.48 o
  -6   8   9        0.01        9.77      9.05 o
  -4   8   9      105.91      121.12     16.42 o
  -2   8   9        1.61       12.32     12.32 o
   0   8   9      151.38      169.74     15.29 o
   2   8   9        0.22      -11.29     12.32 o
   4   8   9        0.62       17.45     15.40 o
 -14   0  10       52.31       62.94     10.26 o
 -12   0  10      670.65      674.79     25.38 o
 -10   0  10      699.41      670.31     26.17 o
  -8   0  10       14.36       13.86      6.16 o
  -6   0  10        0.01       -1.96      4.62 o
  -4   0  10     2425.86     2262.19     71.85 o
  -2   0  10     2155.03     2163.66     68.77 o
   0   0  10     5117.59     5029.57     81.80 o
   2   0  10    19367.77    20221.80    267.17 o
   4   0  10      689.77      903.00     20.10 o
   6   0  10      708.59      646.69     17.57 o
   8   0  10       23.67       28.74      7.26 o
  10   0  10      575.17      524.49     33.87 o
  12   0  10        0.00       15.40     13.34 o
 -15   1  10       22.85       32.84     10.26 o
 -13   1  10       10.24        4.30      4.26 o
 -11   1  10       81.35       87.09      7.19 o
  -9   1  10       10.01       10.30      3.86 o
  -7   1  10      909.37      875.88     18.56 o
  -5   1  10     1126.32     1097.77     23.90 o
  -3   1  10      942.37      835.75     27.52 o
  -1   1  10     5218.23     5001.45     83.75 o
   1   1  10      429.08      483.21      8.67 o
   3   1  10      149.29      137.35      4.54 o
   5   1  10       71.38      118.17      5.40 o
   7   1  10       15.07        6.23      3.39 o
   9   1  10       58.63       81.71     20.01 o
  11   1  10      305.27      301.76     23.09 o
  13   1  10        6.56        7.36     10.51 o
 -14   2  10       39.63       28.17     11.50 o
 -12   2  10        0.16        3.54      5.33 o
 -10   2  10      230.06      254.02     10.37 o
  -8   2  10       93.33       90.75      6.76 o
  -6   2  10     8440.36     8294.18    115.19 o
  -4   2  10     1070.73     1116.92     20.23 o
  -2   2  10     1374.27     1365.45     23.27 o
   0   2  10     1544.99     1514.27     26.02 o
   2   2  10      898.92      957.14     18.95 o
   4   2  10      217.29      235.96     13.93 o
   6   2  10      326.95      348.39     10.87 o
   8   2  10     1151.13     1109.19     29.11 o
  10   2  10      148.63      136.10     14.30 o
  12   2  10       25.84       27.08     11.29 o
 -13   3  10       41.47       64.48     14.96 o
 -11   3  10      244.87      239.61     15.20 o
  -9   3  10      356.29      343.92     11.43 o
  -7   3  10       92.76       86.39      7.54 o
  -5   3  10      263.06      252.11      9.05 o
  -3   3  10        8.95       19.49      3.39 o
  -1   3  10      900.21     1056.64     15.26 o
   1   3  10       80.28       56.12      7.15 o
   3   3  10      385.16      350.08      8.61 o
   5   3  10      248.05      243.99      9.13 o
   7   3  10     5001.53     4788.38     95.51 o
   9   3  10        0.15        4.34      6.48 o
  11   3  10       17.53       28.74     16.42 o
 -12   4  10      143.48      126.44     13.11 o
 -10   4  10      106.09      111.73     11.82 o
  -8   4  10      149.47      176.98     13.16 o
  -6   4  10       85.83       82.56     11.27 o
  -4   4  10      157.08      165.15      8.05 o
  -2   4  10      609.00      618.77     12.48 o
   0   4  10       17.81       15.61      2.98 o
   2   4  10      699.76      723.69     11.29 o
   4   4  10      500.00      488.68     14.19 o
   6   4  10     2118.08     2163.29     47.02 o
   8   4  10      375.70      375.51     16.73 o
  10   4  10      150.36      133.02     17.42 o
 -11   5  10       30.49       47.66      9.73 o
  -9   5  10        8.83        7.70      8.71 o
  -7   5  10      261.42      311.46      9.79 o
  -5   5  10      341.06      344.49     14.42 o
  -3   5  10     1910.06     1931.54     29.21 o
  -1   5  10        7.27        7.80      3.31 o
   1   5  10      195.90      194.78      8.74 o
   3   5  10       55.52       63.86      5.16 o
   5   5  10      718.23      683.28     22.43 o
   7   5  10      784.88      811.89     33.74 o
   9   5  10        5.85        2.05     10.89 o
 -10   6  10        0.10       -1.68      7.89 o
  -8   6  10       18.85       19.50      9.44 o
  -6   6  10      257.53      248.32     12.16 o
  -4   6  10      931.10      877.62     23.83 o
  -2   6  10       46.87       43.05      9.05 o
   0   6  10       24.10       18.62      7.39 o
   2   6  10      154.62      128.86      6.27 o
   4   6  10      158.96      146.66     16.65 o
   6   6  10       63.66       45.67     12.34 o
   8   6  10      200.33      184.29     20.68 o
  -9   7  10        0.00        0.30      8.62 o
  -7   7  10        2.63       -0.28      8.72 o
  -5   7  10        4.48        0.96      5.27 o
  -3   7  10        0.03       -9.21      6.14 o
  -1   7  10       63.55       63.64     16.42 o
   1   7  10      341.24      338.51     22.58 o
   3   7  10       32.39       37.98     17.45 o
   5   7  10       23.08       26.02     11.23 o
   7   7  10        7.03        4.11     15.40 o
  -6   8  10        9.41       15.49      6.31 o
  -4   8  10       21.11       27.71     12.32 o
  -2   8  10      112.67      121.12     20.53 o
   0   8  10      199.51      209.57     17.96 o
   2   8  10       32.33       36.95     16.42 o
   4   8  10        2.07       -4.11     14.37 o
 -15   1  11        6.06       14.37     10.26 o
 -13   1  11       14.13       12.86      5.14 o
 -11   1  11        0.67        6.18      4.18 o
  -9   1  11      179.87      196.79      9.58 o
  -7   1  11       11.38       15.76      5.33 o
  -5   1  11     1653.59     1581.22     31.78 o
  -3   1  11      225.04      210.74      8.30 o
  -1   1  11     3397.38     3495.27     63.54 o
   1   1  11     3166.54     3342.36     43.71 o
   3   1  11       14.11        7.41      1.83 o
   5   1  11      568.12      605.42     11.49 o
   7   1  11        4.32        5.20      3.35 o
   9   1  11       14.75       12.27      7.15 o
  11   1  11        0.38        5.26      8.62 o
 -14   2  11        0.60        0.93      6.84 o
 -12   2  11        6.78        3.34      3.92 o
 -10   2  11       29.84       18.17      4.88 o
  -8   2  11        6.48       13.47      4.25 o
  -6   2  11     2503.07     2381.59     38.61 o
  -4   2  11        1.15        3.18      3.72 o
  -2   2  11     2838.92     2934.42     44.44 o
   0   2  11      318.97      281.72      9.18 o
   2   2  11     2043.25     2120.12     35.00 o
   4   2  11      174.96      155.86      6.92 o
   6   2  11      194.53      199.34      8.82 o
   8   2  11     1615.98     1552.32     35.36 o
  10   2  11      153.04      133.84     20.01 o
  12   2  11       90.14       95.46     23.61 o
 -13   3  11        2.20        4.68      6.84 o
 -11   3  11      427.93      470.01     19.26 o
  -9   3  11     2720.16     2604.06     49.58 o
  -7   3  11      598.07      653.83     18.87 o
  -5   3  11       79.00       76.79      5.86 o
  -3   3  11      141.96      155.98      6.58 o
  -1   3  11     5651.07     5963.61     84.11 o
   1   3  11       89.07       78.15      7.78 o
   3   3  11      533.86      514.95     12.44 o
   5   3  11     3388.87     3428.96     52.62 o
   7   3  11      431.56      415.16     32.29 o
   9   3  11       41.45       32.04      7.44 o
  11   3  11        2.32       -2.05     13.34 o
 -12   4  11       10.62       -2.93      7.19 o
 -10   4  11     2421.28     2356.54     50.96 o
  -8   4  11      173.12      140.96     13.39 o
  -6   4  11        4.02        5.60      5.19 o
  -4   4  11      179.61      170.13      8.20 o
  -2   4  11      694.39      716.41     13.43 o
   0   4  11       23.35       24.69      3.26 o
   2   4  11      506.81      489.16     14.13 o
   4   4  11     3736.79     3802.45     66.86 o
   6   4  11        0.97       -4.52      9.58 o
   8   4  11       40.37       22.47     15.91 o
  10   4  11        0.22      -14.37     12.32 o
 -11   5  11       24.73       13.53      7.69 o
  -9   5  11       90.49       80.98     21.04 o
  -7   5  11      925.96      926.75     23.41 o
  -5   5  11       47.12       53.07      7.49 o
  -3   5  11      429.00      459.19     12.75 o
  -1   5  11      299.99      322.17     10.28 o
   1   5  11     1177.87     1259.99     22.71 o
   3   5  11       31.97       41.05      6.29 o
   5   5  11      483.01      499.59     25.40 o
   7   5  11      152.52      142.94     17.37 o
   9   5  11      235.29      258.44     23.95 o
 -10   6  11       35.79       38.20     10.89 o
  -8   6  11        2.03       15.81      9.05 o
  -6   6  11       14.71        7.06      7.53 o
  -4   6  11     1841.51     1811.77     38.66 o
  -2   6  11      167.10      170.87     14.87 o
   0   6  11      124.22       93.40     18.48 o
   2   6  11      403.06      371.64     34.58 o
   4   6  11      153.12      143.71     39.52 o
   6   6  11        3.11       -1.48     12.32 o
   8   6  11       17.64        5.65     10.89 o
  -9   7  11        0.09        0.00      8.71 o
  -7   7  11       72.99       76.05     11.39 o
  -5   7  11       48.31       46.69      7.39 o
  -3   7  11       28.69       39.00     11.29 o
  -1   7  11      139.78      126.25     20.53 o
   1   7  11      242.89      198.29     13.99 o
   3   7  11        1.98        8.21     14.37 o
   5   7  11       10.03       -0.47     16.42 o
   7   7  11        1.43        9.24     16.42 o
  -6   8  11        1.29       -2.39     13.34 o
  -4   8  11        7.65        9.24     11.29 o
  -2   8  11       30.81       18.48     13.34 o
   0   8  11      141.39      135.86     14.24 o
   2   8  11       50.06       41.06     17.45 o
   4   8  11       17.47       19.50     16.42 o
 -14   0  12       62.49       44.61      9.48 o
 -12   0  12      461.54      425.97     19.71 o
 -10   0  12        0.19        3.98      5.67 o
  -8   0  12      325.17      339.48     16.22 o
  -6   0  12     1465.61     1421.62     45.67 o
  -4   0  12       31.49       12.32      7.18 o
  -2   0  12       16.07       21.55      7.18 o
   0   0  12      987.34      978.45     21.12 o
   2   0  12     4324.18     5060.12     71.57 o
   4   0  12      446.55      431.76     13.10 o
   6   0  12      276.97      303.68     12.79 o
   8   0  12       21.71       57.48     13.34 o
  10   0  12        2.60      -15.40     10.26 o
  12   0  12       16.50        5.13     14.37 o
 -13   1  12       17.56       19.51      5.41 o
 -11   1  12       97.21       87.98      7.75 o
  -9   1  12       10.00       11.20      5.78 o
  -7   1  12       63.15       67.91      8.30 o
  -5   1  12      195.93      220.69      9.83 o
  -3   1  12      312.04      317.15     10.88 o
  -1   1  12     3427.00     3519.74     62.42 o
   1   1  12     1411.61     1608.80     23.66 o
   3   1  12       99.47      117.40      4.23 o
   5   1  12       89.07       97.19      5.27 o
   7   1  12      626.38      624.23     15.91 o
   9   1  12        0.17       -2.65     10.26 o
  11   1  12        6.16        3.57     12.32 o
 -14   2  12       46.72       60.41     10.08 o
 -12   2  12        0.15        4.42      4.89 o
 -10   2  12       13.47       12.60      5.04 o
  -8   2  12      327.11      311.44     11.06 o
  -6   2  12      296.95      298.02     13.70 o
  -4   2  12       87.16       63.55      6.18 o
  -2   2  12     9731.62    10013.71    158.52 o
   0   2  12     1949.08     1985.89     33.21 o
   2   2  12      187.02      188.09      7.04 o
   4   2  12      552.86      512.97     12.40 o
   6   2  12      272.08      258.17     12.03 o
   8   2  12        7.87        5.56      6.00 o
  10   2  12        1.47      -10.25      6.83 o
  12   2  12      124.62      169.36     26.69 o
 -13   3  12       28.04       30.30      8.91 o
 -11   3  12       63.27       56.58      6.29 o
  -9   3  12     1709.81     1682.32     35.76 o
  -7   3  12       37.08       39.40      6.18 o
  -5   3  12      154.50      167.49      8.33 o
  -3   3  12      212.02      210.74      7.50 o
  -1   3  12     1678.43     1696.25     34.93 o
   1   3  12      295.71      269.63     10.78 o
   3   3  12     2268.10     2200.89     36.40 o
   5   3  12      398.65      391.32     13.42 o
   7   3  12      307.05      281.75     13.98 o
   9   3  12      103.57      112.29     31.82 o
  11   3  12        4.70       -8.21     13.34 o
 -12   4  12       41.75       34.23      9.60 o
 -10   4  12       17.30       27.08     10.51 o
  -8   4  12        3.30       -0.36      5.22 o
  -6   4  12      281.64      264.27     12.13 o
  -4   4  12      211.21      195.00      8.88 o
  -2   4  12       28.08       29.44      3.45 o
   0   4  12      291.73      312.30     12.37 o
   2   4  12        6.63        7.65      4.17 o
   4   4  12     1476.01     1395.63     63.64 o
   6   4  12      132.52      153.68     16.65 o
   8   4  12       32.08       13.78     11.29 o
  10   4  12        8.95       -5.13     13.34 o
 -11   5  12        7.75        8.12      8.93 o
  -9   5  12        0.38        6.07     13.86 o
  -7   5  12      892.16      855.30     27.41 o
  -5   5  12        0.46       -3.19      8.01 o
  -3   5  12       68.08       61.42      5.83 o
  -1   5  12       61.48       58.62      5.95 o
   1   5  12        5.22        1.31      4.26 o
   3   5  12      212.35      224.78     26.69 o
   5   5  12       23.17       27.71     14.37 o
   7   5  12        2.23        1.54      8.71 o
   9   5  12      244.16      224.01     23.61 o
 -10   6  12       23.00       19.81      9.78 o
  -8   6  12       20.49       24.61      5.32 o
  -6   6  12     1009.14      974.27     25.45 o
  -4   6  12       71.57       69.67      8.44 o
  -2   6  12      483.44      438.31     21.01 o
   0   6  12      165.29      135.49     22.58 o
   2   6  12        0.06       -3.08     12.32 o
   4   6  12       26.54       17.45     14.37 o
   6   6  12       14.65        6.16     10.51 o
   8   6  12       13.61       32.18     12.27 o
  -9   7  12        3.94       15.78      9.78 o
  -7   7  12       48.08       41.80      6.63 o
  -5   7  12       47.77       52.66      8.13 o
  -3   7  12        8.18       12.32     11.29 o
  -1   7  12        0.42        2.05     11.29 o
   1   7  12      106.54       90.32     20.53 o
   3   7  12      287.73      234.02     29.77 o
   5   7  12       81.92       82.11     22.58 o
  -6   8  12       78.75       81.09     12.32 o
  -4   8  12        1.82      -13.86      9.24 o
  -2   8  12       66.26       71.85     18.48 o
   0   8  12        4.14        7.37      7.89 o
   2   8  12       82.24       53.37     19.50 o
 -13   1  13       15.84       15.33      5.47 o
 -11   1  13       70.32       67.77      7.13 o
  -9   1  13      196.73      189.24     10.78 o
  -7   1  13      778.48      792.71     18.20 o
  -5   1  13     1206.17     1233.43     27.22 o
  -3   1  13     1987.24     2047.42     38.68 o
  -1   1  13      170.88      199.62      8.02 o
   1   1  13     2625.70     2795.76     38.12 o
   3   1  13       19.74       15.71      2.29 o
   5   1  13      307.46      281.38      9.05 o
   7   1  13      211.07      218.47     10.54 o
   9   1  13        0.25       -5.56      6.87 o
  11   1  13       15.05       18.70      9.78 o
 -14   2  13       63.95       70.28      6.54 o
 -12   2  13       40.76       42.61      6.37 o
 -10   2  13       84.98       71.34      7.13 o
  -8   2  13      580.92      516.90     16.53 o
  -6   2  13        4.13        2.81      4.32 o
  -4   2  13      534.94      587.30     16.44 o
  -2   2  13     1057.63      990.15     21.59 o
   0   2  13     2992.61     2980.66     46.92 o
   2   2  13       34.61       34.16      4.58 o
   4   2  13      149.33      131.08     10.31 o
   6   2  13      694.58      701.64     19.61 o
   8   2  13       24.60       16.00      6.04 o
  10   2  13       19.92       28.74     14.37 o
 -13   3  13       68.70       56.69     10.22 o
 -11   3  13       13.24       17.95      5.20 o
  -9   3  13       44.10       58.06      7.52 o
  -7   3  13        0.22        2.15      4.52 o
  -5   3  13      928.22      935.75     19.51 o
  -3   3  13      260.14      244.09     10.33 o
  -1   3  13        3.99        5.85      4.32 o
   1   3  13       49.42       47.22      5.87 o
   3   3  13      783.51      755.00     17.09 o
   5   3  13       88.54       95.03      7.47 o
   7   3  13       73.86       91.10     14.14 o
   9   3  13      204.66      244.28     29.77 o
  11   3  13        0.28       20.53     15.40 o
 -12   4  13      539.92      478.14     22.95 o
 -10   4  13      171.78      188.41     10.41 o
  -8   4  13     1639.42     1573.45     34.76 o
  -6   4  13     1080.21     1070.10     28.20 o
  -4   4  13       44.71       46.03      5.14 o
  -2   4  13      235.46      230.55      7.05 o
   0   4  13       40.64       32.08      8.29 o
   2   4  13      507.34      547.39     15.98 o
   4   4  13     6595.29     6591.77    141.10 o
   6   4  13     6813.23     6778.62    146.52 o
   8   4  13       19.83       35.43     11.23 o
  10   4  13       66.63       94.43     22.58 o
 -11   5  13       24.61       35.26     11.23 o
  -9   5  13        0.01        0.80      6.58 o
  -7   5  13      863.88      929.27     24.70 o
  -5   5  13       37.21       51.14      9.05 o
  -3   5  13      101.77       80.08      6.37 o
  -1   5  13        0.03        1.37      6.41 o
   1   5  13      391.00      378.18     19.24 o
   3   5  13      109.59      115.98     20.53 o
   5   5  13      157.05      115.41     15.59 o
   7   5  13      766.54      829.06     35.54 o
   9   5  13        1.19       10.88     10.81 o
 -10   6  13        3.38        0.00     12.32 o
  -8   6  13       10.31        3.33      4.95 o
  -6   6  13       82.66       74.83      8.91 o
  -4   6  13        1.79        4.82      5.44 o
  -2   6  13      597.77      593.79     24.64 o
   0   6  13      476.18      407.48     31.82 o
   2   6  13      651.46      659.98     42.08 o
   4   6  13      264.60      262.76     30.79 o
   6   6  13       29.84       25.38     11.83 o
   8   6  13       19.58       27.71     18.48 o
  -7   7  13        0.04        1.86      5.44 o
  -5   7  13      165.32      176.86     21.04 o
  -3   7  13       60.37       74.93     16.42 o
  -1   7  13       15.76       17.45     13.34 o
   1   7  13       29.94       17.45     15.40 o
   3   7  13      196.40      162.17     27.71 o
   5   7  13        6.32        9.24     15.40 o
  -4   8  13        2.06        0.00     11.29 o
  -2   8  13        3.98        5.13     13.34 o
   0   8  13      246.34      292.52     33.87 o
   2   8  13       28.16       18.48     16.42 o
 -14   0  14       38.52       34.80      9.63 o
 -12   0  14        5.37        1.85      6.83 o
 -10   0  14        3.84       -1.41      5.67 o
  -8   0  14      406.70      390.82     18.10 o
  -6   0  14       39.96       35.42      7.26 o
  -4   0  14        4.52       15.40      8.21 o
  -2   0  14      617.72      580.94     29.77 o
   0   0  14     1159.79     1162.34     30.07 o
   2   0  14      466.51      549.94     15.38 o
   4   0  14        0.57        1.47      3.46 o
   6   0  14      160.23      180.38     13.73 o
   8   0  14      504.90      416.72     27.71 o
  10   0  14      732.08      709.24     40.03 o
 -13   1  14       96.21      101.38      8.67 o
 -11   1  14       29.37       28.74      6.00 o
  -9   1  14       10.64        7.40      4.34 o
  -7   1  14       42.16       44.21      5.50 o
  -5   1  14     1840.37     1937.14     38.45 o
  -3   1  14      438.24      434.34     19.64 o
  -1   1  14       26.55       21.86      4.83 o
   1   1  14       89.53       80.91      4.68 o
   3   1  14      253.07      214.09      5.85 o
   5   1  14       32.97       30.68      3.91 o
   7   1  14       28.98       14.13      5.58 o
   9   1  14      453.90      380.81     23.61 o
  11   1  14       34.56       11.29     14.37 o
 -14   2  14       33.63       30.34      6.41 o
 -12   2  14       28.12       34.76      6.29 o
 -10   2  14       44.12       30.92      5.98 o
  -8   2  14      389.73      349.31     13.79 o
  -6   2  14      414.14      434.10     14.79 o
  -4   2  14     1671.88     1631.41     33.14 o
  -2   2  14     2940.59     3041.37     53.83 o
   0   2  14        8.98       21.01      4.22 o
   2   2  14       98.69       97.74      7.99 o
   4   2  14     2302.39     2281.46     37.15 o
   6   2  14      492.05      505.88     16.18 o
   8   2  14      257.41      219.45     13.42 o
  10   2  14       69.82       64.66     18.48 o
 -13   3  14       27.07       20.46      8.78 o
 -11   3  14       94.69      117.68      8.89 o
  -9   3  14     1495.88     1410.06     32.55 o
  -7   3  14      326.43      288.53     13.04 o
  -5   3  14       71.61       67.28      6.79 o
  -3   3  14       72.48       90.61      7.22 o
  -1   3  14      191.42      207.35     11.39 o
   1   3  14       15.00       12.85      4.72 o
   3   3  14     1679.83     1619.13     30.53 o
   5   3  14        0.42        1.89      4.56 o
   7   3  14     1026.14      879.30     33.36 o
   9   3  14       14.07       36.95     15.40 o
 -12   4  14       55.23       60.43     10.99 o
 -10   4  14      598.51      603.52     22.50 o
  -8   4  14      145.52      173.48     11.76 o
  -6   4  14       59.22       67.50      7.66 o
  -4   4  14       55.10       59.25      5.62 o
  -2   4  14        5.57        4.76      3.04 o
   0   4  14       10.59       15.44      4.78 o
   2   4  14      177.55      163.40     11.09 o
   4   4  14      227.93      266.14     20.68 o
   6   4  14     1178.03     1179.71     41.29 o
   8   4  14       14.77       13.12     10.08 o
  10   4  14      239.73      318.19     36.95 o
 -11   5  14      118.16      112.20     18.48 o
  -9   5  14       82.88       85.38      8.54 o
  -7   5  14      121.81      115.51     11.02 o
  -5   5  14      928.12      916.85     24.01 o
  -3   5  14      712.79      712.95     19.76 o
  -1   5  14        0.58        5.51      6.64 o
   1   5  14     1893.89     1998.41     80.06 o
   3   5  14       94.18       88.27     19.50 o
   5   5  14       10.24        8.72     10.16 o
   7   5  14       12.53       34.81     18.99 o
   9   5  14        5.84       27.45     12.56 o
 -10   6  14        0.01        5.13      9.05 o
  -8   6  14        8.38        1.63      5.22 o
  -6   6  14       18.47       18.77      6.60 o
  -4   6  14       14.77       14.84      5.85 o
  -2   6  14        0.87       -0.51      7.26 o
   0   6  14      292.02      267.89     29.77 o
   2   6  14      279.46      299.71     31.82 o
   4   6  14      427.42      362.32     36.95 o
   6   6  14       39.47       51.00     20.01 o
  -7   7  14       31.59       36.25     11.29 o
  -5   7  14       37.28       54.32     10.36 o
  -3   7  14        6.46       11.29     12.32 o
  -1   7  14        0.64      -16.94     11.29 o
   1   7  14       13.33       30.79     17.45 o
   3   7  14       55.97       32.84     17.45 o
   5   7  14        4.46      -12.32     13.34 o
  -4   8  14        7.57       -1.03     11.29 o
  -2   8  14       38.41       13.34     15.40 o
   0   8  14       95.92       82.11     21.55 o
 -13   1  15        1.92        6.83      5.47 o
 -11   1  15       10.91        3.40      4.90 o
  -9   1  15        2.95       -1.03      4.22 o
  -7   1  15      903.69      861.45     19.88 o
  -5   1  15        1.72        0.56      4.52 o
  -3   1  15      112.01      101.50     10.67 o
  -1   1  15     2107.04     2249.38     41.04 o
   1   1  15       83.75      106.78      5.34 o
   3   1  15      806.01      794.21     14.04 o
   5   1  15       16.42       22.22      3.89 o
   7   1  15      429.25      405.30     18.84 o
   9   1  15       62.95       67.74     16.42 o
  11   1  15       55.05       60.56     18.48 o
 -14   2  15       51.02       55.69      7.95 o
 -12   2  15       67.81       72.38      7.85 o
 -10   2  15      185.41      195.86     11.05 o
  -8   2  15       24.62       17.81      5.87 o
  -6   2  15        4.51        6.16      4.74 o
  -4   2  15     3944.28     4058.95     70.68 o
  -2   2  15      170.44      159.56      8.15 o
   0   2  15        0.79        2.39      4.15 o
   2   2  15     1687.00     1678.36     35.47 o
   4   2  15     1441.66     1359.28     26.45 o
   6   2  15       24.05       20.45      5.54 o
   8   2  15       19.20       10.26     12.32 o
  10   2  15       26.69       45.16     17.45 o
 -13   3  15      191.30      236.92     11.22 o
 -11   3  15      306.98      292.42     16.00 o
  -9   3  15      292.35      270.23     14.35 o
  -7   3  15        2.66        0.77      4.67 o
  -5   3  15      598.51      593.33     26.11 o
  -3   3  15       57.14       53.61      5.97 o
  -1   3  15      481.20      483.02     16.53 o
   1   3  15      270.93      277.69     12.49 o
   3   3  15     2975.46     2856.23     53.81 o
   5   3  15     1929.09     1768.62     50.41 o
   7   3  15        3.74        5.13      8.71 o
   9   3  15       12.01       19.50     14.37 o
 -12   4  15      316.73      279.93     18.54 o
 -10   4  15       30.15       39.93      7.47 o
  -8   4  15      484.80      504.89     17.96 o
  -6   4  15       66.94       59.00      8.04 o
  -4   4  15        0.27       -4.01      3.81 o
  -2   4  15       44.95       44.61      6.16 o
   0   4  15      520.96      494.13     21.63 o
   2   4  15      392.18      354.11     32.84 o
   4   4  15     2144.68     1981.74     75.95 o
   6   4  15        4.92        9.92      9.62 o
   8   4  15        1.17       -3.70      9.05 o
 -11   5  15        2.43      -11.98      7.98 o
  -9   5  15        1.46       11.90      6.08 o
  -7   5  15      286.30      301.32     15.06 o
  -5   5  15       74.97       72.98      8.59 o
  -3   5  15       86.62       88.08      7.79 o
  -1   5  15      804.92      814.87     29.65 o
   1   5  15        0.32       11.29     13.34 o
   3   5  15        0.17       -1.03     11.29 o
   5   5  15       14.95        7.18      9.44 o
   7   5  15        5.88        9.24     10.81 o
 -10   6  15       14.08        6.16      9.44 o
  -8   6  15        0.91        4.69      5.97 o
  -6   6  15      298.48      314.34     15.55 o
  -4   6  15       97.68      123.39     14.14 o
  -2   6  15      789.38      743.12     43.11 o
   0   6  15      579.09      502.94     36.95 o
   2   6  15      654.75      571.71     41.06 o
   4   6  15       12.51       -1.03     14.37 o
   6   6  15        6.41        9.20     10.51 o
  -7   7  15       37.44       37.62      9.10 o
  -5   7  15       43.26       30.82     24.12 o
  -3   7  15       14.63       17.45     12.32 o
  -1   7  15        1.91       -7.18     11.29 o
   1   7  15        0.81        2.05     14.37 o
   3   7  15       40.31       62.61     20.53 o
  -2   8  15       10.46       10.26     13.34 o
 -14   0  16        2.56       10.52      7.92 o
 -12   0  16       74.75       67.78     10.82 o
 -10   0  16      126.14      127.59     18.99 o
  -8   0  16      287.90      267.59     16.22 o
  -6   0  16       10.61       13.86      5.81 o
  -4   0  16     1338.99     1308.66     53.37 o
  -2   0  16        0.43        0.00      7.18 o
   0   0  16      743.13      721.59     22.44 o
   2   0  16      406.74      425.63     14.18 o
   4   0  16       49.85       85.95      7.58 o
   6   0  16      559.24      543.15     62.61 o
   8   0  16      105.09      109.83     17.45 o
 -13   1  16       61.63       57.28      7.80 o
 -11   1  16       63.96       62.97      7.57 o
  -9   1  16        4.67       -2.32      4.22 o
  -7   1  16       21.10       22.66      5.93 o
  -5   1  16       78.92       68.03      7.29 o
  -3   1  16      560.84      550.54     16.01 o
  -1   1  16      858.30      927.92     18.68 o
   1   1  16      377.12      352.13      9.24 o
   3   1  16      182.58      224.55      9.98 o
   5   1  16        5.25       17.98      5.63 o
   7   1  16       14.06        7.94      6.87 o
   9   1  16       57.34       29.77     14.37 o
 -12   2  16       38.88       40.63      6.91 o
 -10   2  16        0.08        1.36      4.87 o
  -8   2  16      114.86      127.69     10.22 o
  -6   2  16        0.64       -0.39      5.96 o
  -4   2  16      974.09      996.32     25.08 o
  -2   2  16       92.79       96.26      7.04 o
   0   2  16     1173.11     1216.55     29.16 o
   2   2  16      548.82      509.12     27.59 o
   4   2  16      674.05      664.24     21.81 o
   6   2  16        6.43       -3.28      7.15 o
   8   2  16      123.54      130.35     21.55 o
  10   2  16       48.14       78.01     20.53 o
 -13   3  16      245.69      276.76     13.61 o
 -11   3  16        0.16        0.64      5.72 o
  -9   3  16      399.19      382.42     16.10 o
  -7   3  16      416.65      452.49     16.74 o
  -5   3  16       34.38       31.60      6.18 o
  -3   3  16      286.54      315.41     11.43 o
  -1   3  16       39.52       28.08      6.46 o
   1   3  16      889.95      860.84     32.98 o
   3   3  16       62.41       46.19     17.45 o
   5   3  16      109.21       88.00     14.03 o
   7   3  16       52.78       57.80     12.27 o
   9   3  16      109.15      204.25     29.77 o
 -12   4  16      292.06      253.92     11.57 o
 -10   4  16       62.99       60.94      8.13 o
  -8   4  16       89.07       97.55      9.86 o
  -6   4  16        7.59        2.08      5.27 o
  -4   4  16        7.50        3.75      5.72 o
  -2   4  16       43.80       47.77      9.44 o
   0   4  16      141.36      133.53     16.94 o
   2   4  16      355.13      419.80     33.87 o
   4   4  16      467.07      487.54     37.98 o
   6   4  16      205.71      215.67     21.55 o
   8   4  16       62.79       89.42     15.92 o
 -11   5  16        3.04       -1.38      4.37 o
  -9   5  16       30.54       35.92      7.47 o
  -7   5  16      314.09      317.34     17.22 o
  -5   5  16      117.30      130.68     10.39 o
  -3   5  16      167.22      139.97     14.46 o
  -1   5  16        0.02        2.26      9.24 o
   1   5  16      193.51      234.02     27.71 o
   3   5  16       12.59       -8.21     12.32 o
   5   5  16       63.63       51.79     12.56 o
   7   5  16       83.44       89.42     15.92 o
  -8   6  16       29.54       35.02      9.10 o
  -6   6  16       67.94       68.32     11.54 o
  -4   6  16       60.93       80.11     16.94 o
  -2   6  16       11.07       33.87     14.37 o
   0   6  16       22.62       43.11     17.45 o
   2   6  16      380.70      356.16     36.95 o
   4   6  16        1.07        3.08     13.34 o
   6   6  16       16.04       24.63     16.42 o
  -7   7  16        0.01       -7.00     10.26 o
  -5   7  16        0.52        9.24     11.29 o
  -3   7  16        0.00        4.11     12.32 o
  -1   7  16      103.06       85.19     20.53 o
   1   7  16       74.50       59.53     19.50 o
   3   7  16       21.22       45.16     19.50 o
 -13   1  17        3.10       -6.95      5.37 o
 -11   1  17       12.98        9.53      5.37 o
  -9   1  17      104.66       90.76      8.13 o
  -7   1  17      206.98      188.36     10.39 o
  -5   1  17      285.63      267.73     12.23 o
  -3   1  17      332.67      330.92     15.14 o
  -1   1  17      157.31      174.63     13.00 o
   1   1  17      200.79      205.58      7.85 o
   3   1  17      200.33      235.25     11.17 o
   5   1  17        5.91        2.90      4.58 o
   7   1  17        2.37        9.24     11.29 o
   9   1  17      181.35      182.70     24.63 o
 -12   2  17        1.89        1.38      5.70 o
 -10   2  17       21.67       29.07      6.57 o
  -8   2  17       25.37       19.27      6.30 o
  -6   2  17       16.98       18.13      5.87 o
  -4   2  17       11.40       13.76      4.96 o
  -2   2  17      252.64      279.22     10.41 o
   0   2  17     2577.81     2504.72     65.63 o
   2   2  17      611.34      620.10     43.11 o
   4   2  17     1059.91     1127.25     36.39 o
   6   2  17       29.36       33.79      9.35 o
   8   2  17       83.92       69.80     17.45 o
 -13   3  17        0.41        0.94      6.66 o
 -11   3  17      200.43      205.49     12.21 o
  -9   3  17      500.76      509.58     18.31 o
  -7   3  17       67.46       72.35      8.68 o
  -5   3  17      554.99      552.69     17.52 o
  -3   3  17      289.81      271.66     11.25 o
  -1   3  17        9.33        1.03      6.14 o
   1   3  17     1495.67     1458.27     43.07 o
   3   3  17     1665.86     1757.20     73.90 o
   5   3  17      189.23      197.61     18.50 o
   7   3  17      167.03      219.72     27.20 o
   9   3  17        2.86       -6.16     14.37 o
 -12   4  17      233.42      256.34     13.62 o
 -10   4  17      453.51      500.34     18.88 o
  -8   4  17      266.39      282.59     14.91 o
  -6   4  17      371.81      363.54     18.19 o
  -4   4  17       94.06       88.68      8.21 o
  -2   4  17      104.15       71.64     10.51 o
   0   4  17       43.06       35.13      9.62 o
   2   4  17     1069.08     1047.96     53.37 o
   4   4  17       72.89       94.43     21.55 o
   6   4  17       34.67       99.73     30.28 o
   8   4  17        0.03       -3.52     10.08 o
 -11   5  17       63.24       71.29      7.87 o
  -9   5  17      198.34      200.61     12.67 o
  -7   5  17       18.06        8.08      6.11 o
  -5   5  17      427.99      370.63     20.28 o
  -3   5  17        0.91       -9.24      9.24 o
  -1   5  17        2.81       18.99      8.62 o
   1   5  17     2890.97     2903.70    108.80 o
   3   5  17      729.18      648.69     44.14 o
   5   5  17        4.15       -3.08     13.34 o
   7   5  17        8.15        3.42     10.81 o
  -8   6  17       33.05       35.24      9.30 o
  -6   6  17        7.84       19.42      9.05 o
  -4   6  17       28.61       23.61      9.44 o
  -2   6  17        5.51       14.37     13.34 o
   0   6  17       86.59       47.21     18.48 o
   2   6  17       26.29        7.18     15.40 o
   4   6  17      212.48      261.73     33.87 o
  -5   7  17        0.61      -13.34      9.24 o
  -3   7  17       42.69       53.37     17.45 o
  -1   7  17       72.37       80.06     20.53 o
   1   7  17      121.36       94.43     23.61 o
   3   7  17        1.07       14.37     17.45 o
 -12   0  18       22.28       16.68      8.62 o
 -10   0  18      257.02      228.76     17.51 o
  -8   0  18     1205.38     1254.40     38.10 o
  -6   0  18     1728.06     1735.32     88.78 o
  -4   0  18      474.35      490.62     29.77 o
  -2   0  18      659.55      698.98     36.95 o
   0   0  18        4.35       10.01      5.67 o
   2   0  18      307.16      329.87     15.75 o
   4   0  18      218.69      162.17     21.55 o
   6   0  18     1017.84      958.66     41.06 o
 -13   1  18        0.39        3.23      5.63 o
 -11   1  18       19.93       20.41      6.67 o
  -9   1  18       55.34       53.74      7.16 o
  -7   1  18      356.42      343.72     12.81 o
  -5   1  18       41.93       45.60      6.79 o
  -3   1  18      859.68      828.69     21.59 o
  -1   1  18       12.71        5.40      3.93 o
   1   1  18       42.09       48.21      5.04 o
   3   1  18     1246.42     1266.14     39.51 o
   5   1  18      177.03      195.82     16.22 o
   7   1  18        0.66       -1.03      9.24 o
 -12   2  18       62.16       63.57      8.29 o
 -10   2  18      170.95      190.89     11.95 o
  -8   2  18       73.86       84.38     11.90 o
  -6   2  18       43.08       52.52      7.39 o
  -4   2  18      220.97      221.30     11.20 o
  -2   2  18      835.48      836.25     20.16 o
   0   2  18      116.49      131.02     13.73 o
   2   2  18       46.01       35.04     10.08 o
   4   2  18      217.59      205.28     26.69 o
   6   2  18      270.24      264.35     20.60 o
   8   2  18       32.71       27.71     15.40 o
 -11   3  18       34.27       24.55      7.07 o
  -9   3  18      134.76      138.94     11.64 o
  -7   3  18        3.96        8.53      5.87 o
  -5   3  18      393.05      372.67     14.64 o
  -3   3  18      213.69      217.89      9.98 o
  -1   3  18       16.03       28.29      9.05 o
   1   3  18      409.83      426.98     21.63 o
   3   3  18     3553.35     3391.24    120.09 o
   5   3  18       66.72       62.24     12.27 o
   7   3  18       42.95       83.73     14.76 o
 -10   4  18      395.48      403.19     17.19 o
  -8   4  18      132.88      152.92     20.32 o
  -6   4  18      130.07      142.86     11.57 o
  -4   4  18       15.88       18.47      5.44 o
  -2   4  18       19.49       26.36     11.29 o
   0   4  18        2.86       -9.96      6.64 o
   2   4  18       71.29       90.32     20.53 o
   4   4  18      101.79      102.64     22.58 o
   6   4  18       73.86       45.79     13.00 o
   8   4  18       29.47       60.56     20.53 o
  -9   5  18       65.80       80.24     13.02 o
  -7   5  18        5.43        8.75      8.32 o
  -5   5  18      116.80       86.22     12.34 o
  -3   5  18      182.43      176.03     28.74 o
  -1   5  18     1109.29     1052.06     55.43 o
   1   5  18     1286.89     1376.41     66.72 o
   3   5  18      124.45      151.91     25.66 o
   5   5  18        0.00      -15.40     13.34 o
  -8   6  18       29.36       20.41     10.78 o
  -6   6  18       37.49       35.51     10.16 o
  -4   6  18        0.93       -2.05     10.78 o
  -2   6  18      409.53      455.72     35.92 o
   0   6  18      213.10      179.62     27.71 o
   2   6  18       42.34       48.24     18.48 o
   4   6  18        3.18       -7.18     13.34 o
  -5   7  18       76.02       72.87     18.48 o
  -3   7  18        1.79      -12.32     13.34 o
  -1   7  18        0.43       45.16     17.45 o
   1   7  18       16.71       31.82     17.45 o
 -13   1  19        0.01        0.66      5.81 o
 -11   1  19       21.92       17.95      6.47 o
  -9   1  19       34.07       26.38      6.81 o
  -7   1  19        6.06        4.36      4.69 o
  -5   1  19      417.80      438.12     16.00 o
  -3   1  19      193.63      180.93     10.57 o
  -1   1  19      243.14      246.45     11.73 o
   1   1  19      742.16      757.12     34.44 o
   3   1  19      190.18      207.68     17.68 o
   5   1  19       49.40       49.25     10.08 o
   7   1  19      454.03      342.82     27.71 o
 -12   2  19       24.46       29.59     10.37 o
 -10   2  19        0.08        1.27      5.21 o
  -8   2  19        2.27       -0.64      5.51 o
  -6   2  19       13.71        9.93      5.71 o
  -4   2  19       71.71       74.09      7.58 o
  -2   2  19        1.00        0.78      3.70 o
   0   2  19     3319.91     3319.50     80.18 o
   2   2  19       17.25       20.20     10.08 o
   4   2  19      204.21      190.91     26.69 o
   6   2  19        9.07       16.74      9.35 o
   8   2  19        5.99       11.29     13.34 o
 -11   3  19      241.17      250.90     13.83 o
  -9   3  19       15.93       26.99      7.39 o
  -7   3  19      261.77      227.05     19.40 o
  -5   3  19      364.38      349.41     14.43 o
  -3   3  19      520.39      510.08     15.58 o
  -1   3  19       69.64       57.34     10.89 o
   1   3  19      340.36      325.12     20.22 o
   3   3  19      903.88      828.31     47.21 o
   5   3  19       53.63       45.16     16.42 o
   7   3  19      193.95      214.52     28.74 o
 -10   4  19       40.40       46.27      8.59 o
  -8   4  19      502.34      512.55     19.50 o
  -6   4  19       34.69       38.50      7.69 o
  -4   4  19       91.00       53.20     12.32 o
  -2   4  19        5.58       12.67      8.32 o
   0   4  19       13.38        1.03     12.32 o
   2   4  19      148.85      148.83     25.66 o
   4   4  19      169.57      168.33     27.71 o
   6   4  19        0.12       -9.24     13.34 o
  -9   5  19        1.98       -5.41      7.89 o
  -7   5  19        1.59        3.32      7.59 o
  -5   5  19        4.20       11.29      8.71 o
  -3   5  19      911.10      883.26     33.70 o
  -1   5  19       14.69      -15.40     12.32 o
   1   5  19       13.82       27.71     16.42 o
   3   5  19       92.08      106.75     23.61 o
   5   5  19       97.85      124.19     25.66 o
  -8   6  19       21.55       13.06      8.88 o
  -6   6  19       32.89       30.28     10.16 o
  -4   6  19       36.25       37.98     15.40 o
  -2   6  19      696.53      728.75     46.19 o
   0   6  19       82.83      101.61     23.61 o
   2   6  19       10.90       18.48     16.42 o
   4   6  19       81.40       74.93     22.58 o
  -3   7  19       61.24      106.75     22.58 o
  -1   7  19      321.79      341.79     37.98 o
 -12   0  20       26.08       14.37     11.29 o
 -10   0  20      109.51      106.36     13.79 o
  -8   0  20      172.09      162.54     15.59 o
  -6   0  20      126.32      137.37     13.29 o
  -4   0  20        0.65       -5.13      9.24 o
  -2   0  20       36.95       39.12      8.14 o
   0   0  20     1435.50     1513.05     39.95 o
   2   0  20      270.85      307.92     30.79 o
   4   0  20      217.85      206.31     26.69 o
 -11   1  20       64.69       73.55      9.29 o
  -9   1  20       43.67       50.17      8.56 o
  -7   1  20      180.76      151.40     10.07 o
  -5   1  20       51.82       30.87      6.79 o
  -3   1  20       12.70        7.75      5.58 o
  -1   1  20     1270.36     1289.88     29.57 o
   1   1  20     1464.66     1436.97     44.25 o
   3   1  20       72.75       70.82     17.45 o
   5   1  20      236.09      299.71     32.84 o
 -12   2  20       95.21      107.34     10.43 o
 -10   2  20       57.97       53.75      8.19 o
  -8   2  20        1.95        3.42      5.93 o
  -6   2  20       22.53        9.82      5.97 o
  -4   2  20      107.53      103.20      8.96 o
  -2   2  20      158.72      155.95      9.14 o
   0   2  20     2208.79     2081.28     57.28 o
   2   2  20        0.00        3.93     15.91 o
   4   2  20      278.93      340.77     34.90 o
   6   2  20       85.71      108.80     19.50 o
   8   2  20       44.52       49.27     16.42 o
 -11   3  20      230.96      264.01     16.21 o
  -9   3  20        0.89       -4.54      5.87 o
  -7   3  20      267.95      276.24     16.73 o
  -5   3  20        0.91        7.35      5.44 o
  -3   3  20       51.49       35.41     10.16 o
  -1   3  20       67.52       66.68     11.83 o
   1   3  20       16.88        2.72      8.32 o
   3   3  20       34.80       47.21     18.48 o
   5   3  20        0.65      -14.37     12.32 o
   7   3  20       42.75       57.48     19.50 o
 -10   4  20       97.57       80.47     10.46 o
  -8   4  20        4.69       16.26      9.35 o
  -6   4  20       28.76       28.85      9.78 o
  -4   4  20       21.38        0.31      8.32 o
  -2   4  20       94.66       94.59     17.96 o
   0   4  20       15.12        2.05     14.37 o
   2   4  20      288.05      269.94     32.84 o
   4   4  20        3.87        9.24     14.37 o
   6   4  20       76.20       68.77     20.53 o
  -9   5  20        7.32        9.10      8.72 o
  -7   5  20       48.04       51.82     11.23 o
  -5   5  20      141.35      130.02     20.01 o
  -3   5  20       10.77        6.16     11.29 o
  -1   5  20       79.63       81.09     20.53 o
   1   5  20      115.47       91.35     21.55 o
   3   5  20        0.21        8.21     14.37 o
   5   5  20      154.52      144.72     27.71 o
  -6   6  20        0.59       -7.36      8.32 o
  -4   6  20      133.74      146.78     23.61 o
  -2   6  20      134.38      166.28     27.71 o
   0   6  20       11.02       26.69     16.42 o
   2   6  20        3.52       25.66     17.45 o
 -11   1  21       23.48       31.36      7.22 o
  -9   1  21        0.15       -0.98      5.21 o
  -7   1  21        8.19       12.90      5.47 o
  -5   1  21       11.60       18.54      6.30 o
  -3   1  21     1962.86     2006.42     41.84 o
  -1   1  21      164.66      169.28     17.04 o
   1   1  21      838.01      795.47     45.67 o
   3   1  21      119.90      118.33     14.52 o
 -12   2  21        0.07        9.45      7.85 o
 -10   2  21       19.56       31.25      8.04 o
  -8   2  21        3.43        0.68      5.93 o
  -6   2  21        3.94       -2.27      5.86 o
  -4   2  21      165.61      154.90     10.78 o
  -2   2  21      667.25      677.53     29.03 o
   0   2  21       46.69       66.85     13.86 o
   2   2  21      231.84      159.09     25.66 o
   4   2  21        0.64        3.08     13.34 o
 -11   3  21       92.39      125.03     13.48 o
  -9   3  21        0.07        0.88      6.70 o
  -7   3  21       36.90       50.96      8.30 o
  -5   3  21        6.34        3.59      7.98 o
  -3   3  21       43.92       29.99     11.29 o
  -1   3  21      121.86      116.49     16.94 o
   1   3  21       89.51      117.01     23.61 o
   3   3  21       32.98       17.45     15.40 o
   5   3  21      202.53      245.31     32.84 o
 -10   4  21        3.16        1.67      8.62 o
  -8   4  21       64.42       62.63     11.96 o
  -6   4  21       20.73        4.48      9.05 o
  -4   4  21       27.60       26.43     10.78 o
  -2   4  21      139.89      132.10     22.58 o
   0   4  21       69.87       73.90     20.53 o
   2   4  21       48.14       61.58     19.50 o
   4   4  21       29.35       32.84     17.45 o
  -7   5  21        5.93       -3.48      8.14 o
  -5   5  21        1.21       -8.96      8.21 o
  -3   5  21       22.23       21.55     15.40 o
  -1   5  21      177.69      174.49     26.69 o
   1   5  21       48.20       31.82     17.45 o
   3   5  21       34.03       59.53     20.53 o
  -6   6  21       11.25       26.44     10.51 o
  -4   6  21       27.02       24.63     15.40 o
  -2   6  21      370.57      400.30     40.03 o
   0   6  21       84.86      127.27     26.69 o
 -12   0  22        3.33        2.46     13.34 o
 -10   0  22      353.94      321.05     22.46 o
  -8   0  22        1.12        7.43      7.59 o
  -6   0  22      688.76      775.56     28.50 o
  -4   0  22      148.95      159.09     23.61 o
  -2   0  22     1296.70     1236.82     58.50 o
   0   0  22      236.37      228.89     27.71 o
   2   0  22        0.06       10.26     13.34 o
 -11   1  22       32.71       35.87      7.61 o
  -9   1  22       86.97       93.50      9.22 o
  -7   1  22      169.56      175.66     11.14 o
  -5   1  22      212.40      211.00     13.27 o
  -3   1  22      529.45      521.52     17.92 o
  -1   1  22      316.31      345.00     37.98 o
   1   1  22      439.36      429.23     23.82 o
   3   1  22       15.62        0.00     11.29 o
 -10   2  22        4.00       10.83      6.28 o
  -8   2  22       14.92       19.28      8.42 o
  -6   2  22       26.79       27.14      6.71 o
  -4   2  22      115.07       87.35     13.06 o
  -2   2  22      318.04      348.03     23.95 o
   0   2  22     1168.03     1255.13     42.02 o
   2   2  22      136.49      137.54     24.63 o
   4   2  22      190.96      127.27     23.61 o
  -9   3  22       57.67       53.62     11.83 o
  -7   3  22       52.70       57.72     14.37 o
  -5   3  22      269.80      277.88     22.07 o
  -3   3  22       17.99        5.90      8.62 o
  -1   3  22        5.84       12.93      9.05 o
   1   3  22        0.34       -5.13     11.29 o
   3   3  22       56.55       75.95     19.50 o
   5   3  22      188.16      221.70     31.82 o
  -8   4  22       36.64       46.02     11.23 o
  -6   4  22       56.98       41.06     10.89 o
  -4   4  22       61.96       66.72     12.69 o
  -2   4  22        2.47       18.25     15.91 o
   0   4  22       21.82       19.50     14.37 o
   2   4  22       32.50       32.84     17.45 o
   4   4  22       79.09      108.80     24.63 o
  -7   5  22       22.93       14.15     10.08 o
  -5   5  22        1.32       -4.11      7.98 o
  -3   5  22       12.26      -11.29     14.37 o
  -1   5  22      263.64      218.62     30.79 o
   1   5  22      144.64      185.78     29.77 o
   3   5  22       45.21       32.84     19.50 o
  -4   6  22      251.38      247.36     31.82 o
  -2   6  22      356.20      461.88     40.03 o
 -11   1  23        8.33       -0.75      6.34 o
  -9   1  23        7.55       11.63      8.05 o
  -7   1  23       30.42       28.23      6.67 o
  -5   1  23      476.49      482.89     18.27 o
  -3   1  23       14.83       27.18     10.29 o
  -1   1  23        8.61       13.91     13.34 o
   1   1  23       90.10       65.37     17.45 o
   3   1  23      124.53      123.17     22.58 o
 -10   2  23       26.94       16.97      6.89 o
  -8   2  23        1.40       -5.97      7.54 o
  -6   2  23       38.60       14.88      9.44 o
  -4   2  23        3.63       -6.69     12.32 o
  -2   2  23       13.88       24.92     10.51 o
   0   2  23      704.04      753.59     37.46 o
   2   2  23        6.40       -1.03     13.34 o
   4   2  23        8.73       23.61     15.40 o
  -9   3  23       44.27       53.24     11.54 o
  -7   3  23        9.84       11.25     16.94 o
  -5   3  23       27.33       19.46      9.78 o
  -3   3  23       51.41       51.41     11.83 o
  -1   3  23       44.99       28.26     10.81 o
   1   3  23      184.30      146.78     25.66 o
   3   3  23       12.87        9.24     15.40 o
   5   3  23      350.10      407.48     43.11 o
  -8   4  23      210.47      207.64     19.56 o
  -6   4  23      396.87      364.05     31.82 o
  -4   4  23      182.18      163.20     17.42 o
  -2   4  23       77.81      110.85     23.61 o
   0   4  23        8.62       -2.05     13.34 o
   2   4  23       42.88       62.61     19.50 o
   4   4  23       21.56        2.05     15.40 o
  -5   5  23       25.48       31.82     16.42 o
  -3   5  23        5.14        7.18     14.37 o
  -1   5  23       28.57       47.21     19.50 o
   1   5  23       33.13       43.11     20.53 o
 -10   0  24        0.52        5.65      8.71 o
  -8   0  24      578.40      613.38     27.47 o
  -6   0  24      472.94      505.70     35.92 o
  -4   0  24      628.92      688.72     44.14 o
  -2   0  24      825.98      856.02     49.27 o
   0   0  24      215.47      231.97     28.74 o
   2   0  24       44.85       64.66     19.50 o
  -9   1  24        1.50       -2.90      5.93 o
  -7   1  24       12.30        8.83      6.02 o
  -5   1  24       12.47       11.21     14.37 o
  -3   1  24     2176.49     2295.05     64.59 o
  -1   1  24      398.35      430.96     24.68 o
   1   1  24       41.69       36.95     10.81 o
   3   1  24      483.57      470.09     39.00 o
 -10   2  24       33.66       44.93     10.11 o
  -8   2  24        1.98       -9.75      7.98 o
  -6   2  24       40.78       25.66     10.51 o
  -4   2  24       30.66       17.45     10.89 o
  -2   2  24       59.69       53.91     11.96 o
   0   2  24      106.84      115.32     15.59 o
   2   2  24       10.89       30.79     15.40 o
   4   2  24      325.11      302.79     36.95 o
  -9   3  24        0.92        0.94      9.24 o
  -7   3  24       10.13       10.99      9.78 o
  -5   3  24        3.21       -2.79      8.88 o
  -3   3  24       10.43       12.55     10.26 o
  -1   3  24       21.73       28.74     16.42 o
   1   3  24       63.02       61.58     20.53 o
   3   3  24        3.58        5.13     15.40 o
  -8   4  24       68.60       53.93     14.88 o
  -6   4  24       34.99       35.30     11.96 o
  -4   4  24       52.94       51.19     12.69 o
  -2   4  24        0.53       -1.03     13.34 o
   0   4  24       61.49       65.69     21.55 o
   2   4  24       38.28       63.64     21.55 o
  -5   5  24        1.09       -0.38     10.26 o
  -3   5  24       11.23       -6.16     13.34 o
  -1   5  24       55.50       53.37     20.53 o
  -9   1  25       18.33       21.82      7.27 o
  -7   1  25       34.66       19.07      8.18 o
  -5   1  25      128.33      115.58     16.42 o
  -3   1  25      276.73      291.75     23.22 o
  -1   1  25       79.37       81.99     13.73 o
   1   1  25      204.52      250.39     22.50 o
   3   1  25        0.67        0.00     13.34 o
  -8   2  25        0.20        5.42      9.05 o
  -6   2  25        3.19        4.33      9.78 o
  -4   2  25        4.36        2.30      9.05 o
  -2   2  25        1.55        4.62      9.44 o
   0   2  25      335.67      314.08     35.92 o
   2   2  25      407.31      439.30     43.11 o
  -7   3  25        4.43        9.73     10.51 o
  -5   3  25       71.49       68.77     14.14 o
  -3   3  25        7.94       11.78      9.05 o
  -1   3  25        2.33       -2.05     13.34 o
   1   3  25       10.97       -9.24     14.37 o
   3   3  25      126.06      186.81     31.82 o
  -6   4  25       39.53       30.28     11.61 o
  -4   4  25        0.05       -0.21      9.05 o
  -2   4  25       33.89       55.43     20.53 o
   0   4  25       35.82       26.69     18.48 o
  -8   0  26       71.63       75.50     13.73 o
  -6   0  26     1799.74     1998.41     85.19 o
  -4   0  26      164.34      153.96     25.66 o
  -2   0  26     1202.56     1252.21     63.64 o
   0   0  26        4.72      -17.45     12.32 o
  -9   1  26        1.00        3.13      8.08 o
  -7   1  26      116.86      126.24     13.11 o
  -5   1  26        4.92       17.89     10.08 o
  -3   1  26      122.79      119.35     35.92 o
  -1   1  26       55.39       56.24     13.06 o
   1   1  26      190.52      214.52     30.79 o
  -8   2  26      114.08      132.50     13.81 o
  -6   2  26       26.25       24.77     11.23 o
  -4   2  26       12.42        2.47      9.78 o
  -2   2  26       75.96       81.16     14.87 o
   0   2  26       24.46       12.32     15.40 o
   2   2  26       29.87       44.14     18.48 o
  -7   3  26       33.01       28.26     15.91 o
  -5   3  26       14.48        2.57     10.16 o
  -3   3  26       75.04      102.31     16.32 o
  -1   3  26       72.25       67.74     20.53 o
   1   3  26      201.28      197.07     31.82 o
  -4   4  26       40.45       31.31     12.34 o
  -2   4  26       11.06       14.37     17.45 o
  -7   1  27        3.05       19.00     10.28 o
  -5   1  27      323.83      304.34     24.68 o
  -3   1  27       81.91       98.41     15.92 o
  -1   1  27      158.37      198.90     31.82 o
   1   1  27       32.17       36.95     19.50 o
  -6   2  27        0.70      -11.29      9.44 o
  -4   2  27        2.08       -9.40      9.35 o
  -2   2  27       11.23       24.12     11.61 o
   0   2  27        0.35        5.13     15.40 o
  -5   3  27        7.15       13.34     10.89 o
  -3   3  27        5.95       -2.66      9.78 o
  -1   3  27        0.00        8.21     17.45 o
  -6   0  28      201.18      231.97     31.82 o
  -4   0  28      621.54      693.85     48.24 o
  -2   0  28       35.71       45.16     19.50 o
   0   0  28        1.14      -18.48     12.32 o
  -5   1  28       42.28       50.29     13.79 o
  -3   1  28      216.00      222.00     22.85 o
  -1   1  28        0.00        7.18     10.89 o
  -4   2  28       46.70       39.35     21.55 o
  -2   2  28        0.44        0.64     10.36 o
 
